# Supplementary material for: Identification of pyroptosis and hypoxia related molecular subtypes and a prognostic signature in colorectal cancer
Source: Discov Oncol. 2026 Apr 22;17:849. doi: 10.1007/s12672-026-04970-w (PMC13234113; doi:10.1007/s12672-026-04970-w)
Supplement: Supplementary file 1 — Supplementary Material 1. [file 12672_2026_4970_MOESM1_ESM.csv]

	x
1	GSDMD
2	GSDME
3	NLRP3
4	CASP1
5	CASP4
6	GSDMC
7	GSDMB
8	GSDMA
9	NLRP1
10	CASP3
11	IL1B
12	GZMB
13	CASP8
14	AIM2
15	CARD8
16	GZMA
17	PYCARD
18	CASP5
19	DPP9
20	IL18
21	ZBP1
22	NLRC4
23	DPP8
24	CASP6
25	TRIM24
26	HMGB1
27	NAIP
28	MEFV
29	CASP7
30	DHX9
31	NLRP9
32	STAT3
33	SIRT1
34	APIP
35	CTSG
36	FOXO3
37	NEK7
38	TREM2
39	TP53
40	GBP1
41	NFE2L2
42	TXNIP
43	DDX3X
44	FOXP3
45	SESN2
46	ELANE
47	TNF
48	MAPK14
49	FMR1
50	GJA1
51	UBR2
52	CPTP
53	SNIP1
54	PRDM1
55	IL17A
56	PCSK9
57	PKM
58	VDR
59	BRD4
60	AGER
61	IKBKE
62	KIF23
63	IFI16
64	SEZ6L2
65	CRTAC1
66	SMIM1
67	ETS1
68	TET2
69	TRAF6
70	CEBPB
71	CTSV
72	UTS2
73	ZNF532
74	MLKL
75	PTPN11
76	NFKB1
77	APOE
78	PAK2
79	ANXA1
80	P2RX7
81	SDHB
82	EEF2K
83	FPR2
84	CD274
85	HTRA1
86	ATP6AP1
87	SETD7
88	TRIM25
89	NDUFA13
90	FGF21
91	NLRX1
92	SYVN1
93	MAP3K20
94	MMP1
95	IKZF1
96	BSG
97	CXCL8
98	PGF
99	TFAM
100	TRIM21
101	CEP55
102	FAT1
103	SLC16A4
104	USF2
105	IL32
106	SLC30A7
107	PIF1
108	YTHDF2
109	CHRFAM7A
110	MALT1
111	TLR2
112	GSK3B
113	ICAM1
114	PTGS2
115	STK4
116	MST1
117	PRF1
118	PRMT5
119	VTN
120	CITED2
121	PTX3
122	STING1
123	ELAVL1
124	MPEG1
125	HDAC6
126	EPHA2
127	PPARG
128	ABL1
129	TLR3
130	VEGFA
131	SQSTM1
132	STAT2
133	CDK9
134	IRF3
135	IRF9
136	UCP1
137	TREM1
138	TSLP
139	ZDHHC1
140	PTEN
141	DRD2
142	ADORA2B
143	ADORA1
144	ADORA2A
145	ADORA3
146	OSM
147	METTL3
148	PECAM1
149	METTL14
150	S100A12
151	TRIM31
152	CAMP
153	NLRP6
154	MRE11
155	TRAF3
156	ULK1
157	TFG
158	FNDC4
159	FNDC5
160	PARP1
161	MAP3K7
162	PRKN
163	USP8
164	GBP5
165	NR1H2
166	MKI67
167	USP47
168	TCEA3
169	IL36G
170	IL36B
171	IRF1
172	TP63
173	IRF2
174	PRTN3
175	SERPINB1
176	IL1A
177	CHMP4B
178	DUOX1
179	APOL1
180	BNIP3
181	NLRP7
182	ANO6
183	CASP9
184	CNR1
185	FADD
186	VCAM1
187	EZH2
188	DNMT1
189	BAX
190	DNMT3A
191	DNMT3B
192	CYCS
193	POLA1
194	BAK1
195	RBBP4
196	CHMP2B
197	EED
198	H2AX
199	PRIM1
200	RBBP7
201	H3-3A
202	PRIM2
203	SUZ12
204	H2AZ1
205	POLA2
206	H2BC21
207	H3-3B
208	CHMP2A
209	CHMP3
210	H3C1
211	H4C3
212	H2AC20
213	H2BC11
214	H2BC9
215	CHMP6
216	CHMP7
217	H2AZ2
218	H3C2
219	H4C11
220	H4C16
221	CHMP4C
222	H2BC14
223	H2BC3
224	H2BC4
225	H3C4
226	H4C1
227	H4C2
228	H4C8
229	H4C9
230	CHMP4A
231	H2BC1
232	H2BC13
233	H2BC15
234	H2BC5
235	H3C11
236	H3C12
237	H3C14
238	H4C12
239	H4C5
240	H2AC4
241	H2AC6
242	H2AJ
243	H2BC10
244	H2BC12
245	H2BC6
246	H3C10
247	H3C3
248	H3C6
249	H3C8
250	H4C4
251	H2AC14
252	H2AC7
253	H2BC17
254	H2BC26
255	H2BC8
256	H3C7
257	H4C13
258	H4C14
259	H4C6
260	H2AC8
261	H3C13
262	H3C15
263	H2BC7
264	H2AB1
265	H2AC18
266	H4C15
267	H2AC19
268	RNF103-CHMP3
269	LOC102724334
270	CAPN1
271	VIM
272	JUN
273	RIPK3
274	MAPK11
275	CALM1
276	CALM2
277	BRCC3
278	CALM3
279	BHLHE40
280	BHLHE41
281	ALK
282	CSNK1A1
283	CDK1
284	BIRC2
285	BIRC3
286	TFAP2A
287	E2F4
288	LY96
289	MIB1
290	UBE2D2
291	GLMN
292	SCAF11
293	SUGT1
294	IRGM
295	NLRP13
296	NINJ1
297	TUBB6
298	MYD88
299	TLR8
300	APAF1
301	HKDC1
302	NOS1
303	NOS2
304	PKN2
305	TACR1
306	DPEP1
307	TAC1
308	CHMP1A
309	PYDC2
310	CCL5
311	MUC20
312	ACE2
313	IL37
314	IL27
315	EGFR
316	AKT1
317	ATF6
318	POP1
319	ORMDL3
320	BTK
321	MDM2
322	BCL2
323	HSP90AA1
324	IL1RN
325	HSP90AB1
326	RIPK1
327	YWHAE
328	ANXA2
329	IFIH1
330	NEDD4
331	CD14
332	HSF1
333	IRAK3
334	MELK
335	TLR9
336	ASIC1
337	BECN1
338	GSTO1
339	HUWE1
340	NFS1
341	PANX1
342	TNFSF13B
343	UBE2D3
344	YWHAZ
345	CHI3L1
346	RAB5A
347	STXBP2
348	ATG7
349	CDC37
350	IL13
351	PDCD6IP
352	USP24
353	BNIP3L
354	LRPPRC
355	DEPTOR
356	ERP44
357	GPER1
358	IL18BP
359	TRPM2
360	AHSA1
361	ATG3
362	VPS4B
363	BST2
364	IL13RA2
365	NCR1
366	STXBP3
367	LYST
368	VPS28
369	CGAS
370	SEC22B
371	CLEC5A
372	SIGLEC14
