# Supplementary material for: Identification of pyroptosis and hypoxia related molecular subtypes and a prognostic signature in colorectal cancer
Source: Discov Oncol. 2026 Apr 22;17:849. doi: 10.1007/s12672-026-04970-w (PMC13234113; doi:10.1007/s12672-026-04970-w)
Supplement: Supplementary file 2 — Supplementary Material 2. [file 12672_2026_4970_MOESM2_ESM.csv]

	x
1	ACKR3
2	ADM
3	ADORA2B
4	AK4
5	AKAP12
6	ALDOA
7	ALDOB
8	ALDOC
9	AMPD3
10	ANGPTL4
11	ANKZF1
12	ANXA2
13	ATF3
14	ATP7A
15	B3GALT6
16	B4GALNT2
17	BCAN
18	BCL2
19	BGN
20	BHLHE40
21	BNIP3L
22	BRS3
23	BTG1
24	CA12
25	CASP6
26	CAV1
27	CAVIN1
28	CAVIN3
29	CCN1
30	CCN2
31	CCN5
32	CCNG2
33	CDKN1A
34	CDKN1B
35	CDKN1C
36	CHST2
37	CHST3
38	CITED2
39	COL5A1
40	CP
41	CSRP2
42	CXCR4
43	DCN
44	DDIT3
45	DDIT4
46	DPYSL4
47	DTNA
48	DUSP1
49	EDN2
50	EFNA1
51	EFNA3
52	EGFR
53	ENO1
54	ENO2
55	ENO3
56	ERO1A
57	ERRFI1
58	ETS1
59	EXT1
60	F3
61	FAM162A
62	FBP1
63	FOS
64	FOSL2
65	FOXO3
66	GAA
67	GALK1
68	GAPDH
69	GAPDHS
70	GBE1
71	GCK
72	GCNT2
73	GLRX
74	GPC1
75	GPC3
76	GPC4
77	GPI
78	GRHPR
79	GYS1
80	HAS1
81	HDLBP
82	HEXA
83	HK1
84	HK2
85	HMOX1
86	HOXB9
87	HS3ST1
88	HSPA5
89	IDS
90	IER3
91	IGFBP1
92	IGFBP3
93	IL6
94	ILVBL
95	INHA
96	IRS2
97	ISG20
98	JMJD6
99	JUN
100	KDELR3
101	KDM3A
102	KIF5A
103	KLF6
104	KLF7
105	KLHL24
106	LALBA
107	LARGE1
108	LDHA
109	LDHC
110	LOX
111	LXN
112	MAFF
113	MAP3K1
114	MIF
115	MT1E
116	MT2A
117	MXI1
118	MYH9
119	NAGK
120	NCAN
121	NDRG1
122	NDST1
123	NDST2
124	NEDD4L
125	NFIL3
126	NOCT
127	NR3C1
128	P4HA1
129	P4HA2
130	PAM
131	PCK1
132	PDGFB
133	PDK1
134	PDK3
135	PFKFB3
136	PFKL
137	PFKP
138	PGAM2
139	PGF
140	PGK1
141	PGM1
142	PGM2
143	PHKG1
144	PIM1
145	PKLR
146	PKP1
147	PLAC8
148	PLAUR
149	PLIN2
150	PNRC1
151	PPARGC1A
152	PPFIA4
153	PPP1R15A
154	PPP1R3C
155	PRDX5
156	PRKCA
157	PYGM
158	RBPJ
159	RORA
160	RRAGD
161	S100A4
162	SAP30
163	SCARB1
164	SDC2
165	SDC3
166	SDC4
167	SELENBP1
168	SERPINE1
169	SIAH2
170	SLC25A1
171	SLC2A1
172	SLC2A3
173	SLC2A5
174	SLC37A4
175	SLC6A6
176	SRPX
177	STBD1
178	STC1
179	STC2
180	SULT2B1
181	TES
182	TGFB3
183	TGFBI
184	TGM2
185	TIPARP
186	TKTL1
187	TMEM45A
188	TNFAIP3
189	TPBG
190	TPD52
191	TPI1
192	TPST2
193	UGP2
194	VEGFA
195	VHL
196	VLDLR
197	WSB1
198	XPNPEP1
199	ZFP36
200	ZNF292
