# Supplementary material for: Identification of pyroptosis and hypoxia related molecular subtypes and a prognostic signature in colorectal cancer
Source: Discov Oncol. 2026 Apr 22;17:849. doi: 10.1007/s12672-026-04970-w (PMC13234113; doi:10.1007/s12672-026-04970-w)
Supplement: Supplementary file 3 — Supplementary Material 3. [file 12672_2026_4970_MOESM3_ESM.csv]

	x
1	CASP6
2	FOXO3
3	ETS1
4	PGF
5	CITED2
6	VEGFA
7	ADORA2B
8	JUN
9	BHLHE40
10	EGFR
11	BCL2
12	ANXA2
13	BNIP3L
