# Supplementary material for: Identification of pyroptosis and hypoxia related molecular subtypes and a prognostic signature in colorectal cancer
Source: Discov Oncol. 2026 Apr 22;17:849. doi: 10.1007/s12672-026-04970-w (PMC13234113; doi:10.1007/s12672-026-04970-w)
Supplement: Supplementary file 4 — Supplementary Material 4. [file 12672_2026_4970_MOESM4_ESM.csv]

	C1.C2	C1.C3	C1.C4	C2.C3	C2.C4	C3.C4	AveExpr	F	P.Value	adj.P.Val
HALLMARK_UV_RESPONSE_DN	0.0457562582465608	0.0341922869286655	0.0717513891058323	-0.0115639713178953	0.0259951308592715	0.0375591021771668	0.198857230722027	104.924469881486	9.585406780633e-52	4.7927033903165e-50
HALLMARK_TGF_BETA_SIGNALING	0.0419830316380723	0.0345651548359793	0.0639894813262392	-0.00741787680209305	0.0220064496881669	0.0294243264902599	0.391088628128249	88.5865800225436	3.04244025730389e-45	7.60610064325972e-44
HALLMARK_ANDROGEN_RESPONSE	0.0187394065082778	0.0101237934382011	0.0498074244562356	-0.00861561307007674	0.0310680179479578	0.0396836310180346	0.358888017878264	84.7321486526079	1.20370934771809e-43	2.00618224619681e-42
HALLMARK_APOPTOSIS	0.0270480898595942	0.00682874646351977	0.0415016629605908	-0.0202193433960744	0.0144535731009967	0.034672916497071	0.396907587820441	64.6528184521151	6.89507068613553e-35	8.61883835766941e-34
HALLMARK_OXIDATIVE_PHOSPHORYLATION	-0.0278439405704781	-0.0311976011240693	-0.0363211019524236	-0.00335366055359121	-0.00847716138194543	-0.00512350082835422	0.556262451324447	62.1408557703848	9.76688893847449e-34	9.76688893847449e-33
HALLMARK_PROTEIN_SECRETION	0.00470367930151799	0.00188258276920145	0.0461980593517354	-0.00282109653231655	0.0414943800502174	0.044315476582534	0.425161178816669	54.3052171990541	4.64904082066116e-30	3.8742006838843e-29
HALLMARK_APICAL_JUNCTION	0.0386254303621769	0.0250036780841717	0.0437547476661093	-0.0136217522780052	0.0051293173039324	0.0187510695819376	0.229044395394848	49.4292611648172	1.05940431086261e-27	6.95978269992684e-27
HALLMARK_IL2_STAT5_SIGNALING	0.030792555636528	0.00288493725949884	0.0383651543782188	-0.0279076183770291	0.00757259874169086	0.03548021711872	0.220935689730472	49.3850005253025	1.11356523198829e-27	6.95978269992684e-27
HALLMARK_KRAS_SIGNALING_UP	0.049576816402685	0.0171829818967454	0.0579142768215567	-0.0323938345059396	0.00833746041887171	0.0407312949248113	0.159154401347041	45.7853612492792	6.65843669158292e-26	3.69913149532384e-25
HALLMARK_HYPOXIA	0.0315984338139539	0.0111231698079479	0.0407393778656183	-0.020475264006006	0.00914094405166438	0.0296162080576703	0.303160137373257	45.3325492467162	1.1196194427796e-25	5.598097213898e-25
HALLMARK_EPITHELIAL_MESENCHYMAL_TRANSITION	0.101503456009833	0.0561848090223372	0.115267961569247	-0.045318646987496	0.0137645055594134	0.0590831525469095	0.309329797500145	43.6021779952574	8.24458988662361e-25	3.74754085755619e-24
HALLMARK_DNA_REPAIR	-0.0156459987058476	-0.0188455250253671	-0.0277503184699152	-0.00319952631951947	-0.0121043197640676	-0.00890479344454809	0.400172679291908	43.2358189154821	1.26095488388428e-24	5.25397868285116e-24
HALLMARK_HEDGEHOG_SIGNALING	0.0377419302807999	0.0459643142074765	0.0517312294017807	0.00822238392667665	0.0139892991209808	0.00576691519430417	0.0720651826337432	42.9117390270632	1.83743504966335e-24	7.06705788332059e-24
HALLMARK_INFLAMMATORY_RESPONSE	0.0577711993920177	-0.00218210064068186	0.0694739537742932	-0.0599533000326995	0.0117027543822755	0.071656054414975	0.121554388854171	42.7476492123987	2.2238323347728e-24	7.94225833847427e-24
HALLMARK_HEME_METABOLISM	0.00696154749648698	-0.00562144225962535	0.0168495660396396	-0.0125829897561123	0.00988801854315263	0.022471008299265	0.234819346048379	38.9518429399303	1.92073729596066e-22	6.40245765320221e-22
HALLMARK_COMPLEMENT	0.0343012413064036	-0.00380763678341492	0.0426033851748243	-0.0381088780898185	0.00830214386842071	0.0464110219582392	0.223596111249048	38.2937691052378	4.19671127502033e-22	1.31147227344385e-21
HALLMARK_MITOTIC_SPINDLE	0.0146270760640349	0.014802497104755	0.0373703488658952	0.000175421040720103	0.0227432728018603	0.0225678517611402	0.289130073958505	37.4797789262631	1.10744745280911e-21	3.25719839061504e-21
HALLMARK_ANGIOGENESIS	0.0671195039702669	0.0322933251000909	0.0768459986290009	-0.0348261788701761	0.00972649465873396	0.04455267352891	0.281266369890808	36.2209376416053	5.00544279599578e-21	1.3904007766655e-20
HALLMARK_TNFA_SIGNALING_VIA_NFKB	0.0496629436894667	0.0159252856949015	0.0659493649829729	-0.0337376579945652	0.0162864212935062	0.0500240792880715	0.343120073689908	36.1023187994741	5.77281464997475e-21	1.51916174999335e-20
HALLMARK_INTERFERON_GAMMA_RESPONSE	0.0401234659650462	-0.0215744553164107	0.0547323266621681	-0.0616979212814569	0.0146088606971219	0.0763067819785788	0.274985395209494	32.2447670381963	6.25539459714918e-19	1.56384864928729e-18
HALLMARK_ALLOGRAFT_REJECTION	0.05081172915801	-0.00878629681130846	0.0543729217209834	-0.0595980259693185	0.00356119256297342	0.0631592185322919	0.156649888777939	30.8600488460293	3.43929875037475e-18	8.18880654851131e-18
HALLMARK_NOTCH_SIGNALING	0.0291119967334075	0.0263120727569147	0.0269885200039738	-0.00279992397649281	-0.00212347672943364	0.000676447247059175	0.313912699643014	29.3444607298804	2.25245129548896e-17	5.11920748974763e-17
HALLMARK_WNT_BETA_CATENIN_SIGNALING	0.0087942906470726	0.0427616877112617	0.00251097680915377	0.0339673970641891	-0.00628331383791883	-0.0402507109021079	0.214792276895	27.2875440918003	2.95472897474451e-16	6.42332385814023e-16
HALLMARK_IL6_JAK_STAT3_SIGNALING	0.0445515806537423	-0.0102674551967988	0.0464990535235572	-0.054819035850541	0.00194747286981492	0.0567665087203559	0.227409336354639	26.7604279870531	5.73963394265018e-16	1.19575707138545e-15
HALLMARK_APICAL_SURFACE	0.0260756941692722	0.00931722073923644	0.0298257626706237	-0.0167584734300358	0.00375006850135146	0.0205085419313873	0.099478043520925	24.8638953683198	6.3512611985577e-15	1.27025223971154e-14
HALLMARK_COAGULATION	0.0498905623836116	0.0191174252842169	0.0431981802452643	-0.0307731370993947	-0.00669238213834725	0.0240807549610474	0.24667220605517	24.8294698372533	6.63595813252482e-15	1.27614579471631e-14
HALLMARK_INTERFERON_ALPHA_RESPONSE	0.0228998142948641	-0.0271402329177974	0.0423591136113136	-0.0500400472126615	0.0194592993164495	0.0694993465291109	0.379007927524485	22.8483562475362	8.38437227500864e-14	1.55266153240901e-13
HALLMARK_GLYCOLYSIS	-0.00166800654461774	-0.0161506153232034	-0.000475615917901295	-0.0144826087785856	0.00119239062671644	0.0156749994053021	0.370416641280561	21.2181802495802	6.89043238701853e-13	1.23043435482474e-12
HALLMARK_MYOGENESIS	0.0365046197982365	0.0294885283161296	0.0310245385440423	-0.0070160914821069	-0.00548008125419423	0.00153601022791267	0.123690276138755	19.7290087985092	4.79160367121395e-12	8.26138564002405e-12
HALLMARK_FATTY_ACID_METABOLISM	-0.00880487530704593	-0.0193017322020936	-0.0164117305296325	-0.0104968568950477	-0.00760685522258658	0.00289000167246112	0.390256760452246	16.0880261807602	5.83367003285678e-10	9.45222882841021e-10
HALLMARK_MYC_TARGETS_V2	-0.0222753237963985	-0.0103764946835143	-0.0357119287675467	0.0118988291128842	-0.0134366049711482	-0.0253354340840324	0.487624009855294	16.0845924345241	5.86038187361433e-10	9.45222882841021e-10
HALLMARK_REACTIVE_OXYGEN_SPECIES_PATHWAY	-0.00324020453410656	-0.0146720307088125	-0.009960961192235	-0.011431826174706	-0.00672075665812844	0.00471106951657752	0.441643167365061	15.9035380147907	7.45738270487052e-10	1.16521604763602e-09
HALLMARK_BILE_ACID_METABOLISM	-0.0113889332047896	0.000200220830274572	-0.0163954839778275	0.0115891540350641	-0.00500655077303794	-0.0165957048081021	0.110899991797811	15.2730250757522	1.72882775185175e-09	2.61943598765417e-09
HALLMARK_ESTROGEN_RESPONSE_EARLY	0.0089718070471167	0.0103340748032998	0.0166763542030304	0.00136226775618314	0.00770454715591373	0.00634227939973059	0.267411893897155	15.1592556312154	2.01259051494833e-09	2.95969193374754e-09
HALLMARK_PEROXISOME	-0.0137277863421839	-0.00491554466405281	-0.0153865562105968	0.00881224167813105	-0.0016587698684129	-0.010471011546544	0.332185493857354	13.276557408572	2.51722860172926e-08	3.59604085961322e-08
HALLMARK_PI3K_AKT_MTOR_SIGNALING	0.00102678522387173	0.00359516118814973	0.00925498441111661	0.002568375964278	0.00822819918724488	0.00565982322296688	0.350546855905006	11.0112882522683	5.40261136350267e-07	7.50362689375371e-07
HALLMARK_MTORC1_SIGNALING	-0.00328581889268958	-0.0124371193683411	0.00640344764748124	-0.00915130047565149	0.00968926654017083	0.0188405670158223	0.482889882809318	10.5411655421831	1.024250625895e-06	1.38412246742568e-06
HALLMARK_SPERMATOGENESIS	-0.016067258810276	-0.0130556586901338	-0.0141050545535002	0.00301160012014216	0.00196220425677584	-0.00104939586336632	-0.023015155473865	9.65890054839996	3.41126568649372e-06	4.48850748222858e-06
HALLMARK_UNFOLDED_PROTEIN_RESPONSE	-0.0030936280817675	-0.00204384199378149	0.00856491940239096	0.001049786087986	0.0116585474841585	0.0106087613961725	0.48211161922034	8.83220861486745	1.05616069100347e-05	1.35405216795317e-05
HALLMARK_PANCREAS_BETA_CELLS	0.017312115031841	-0.00382490558416721	0.0196548271035865	-0.0211370206160082	0.00234271207174548	0.0234797326877537	-0.029647521542244	8.54163439924139	1.57211494843344e-05	1.9651436855418e-05
HALLMARK_ADIPOGENESIS	0.00330306368375566	-0.00656415494241674	-0.000811551866994276	-0.0098672186261724	-0.00411461555074993	0.00575260307542247	0.400316432751533	6.56190368944517	0.000237404556952977	0.000289517752381679
HALLMARK_XENOBIOTIC_METABOLISM	-0.00166281745463037	-0.00599404143138421	-0.0116677944569772	-0.00433122397675384	-0.0100049770023468	-0.00567375302559298	0.270818975033162	6.11243411551057	0.000439809400956071	0.000523582620185798
HALLMARK_MYC_TARGETS_V1	-0.010503545075188	-0.0114971328809378	-0.00465344497184472	-0.000993587805749763	0.0058501001033433	0.00684368790909307	0.638468470103041	5.28908014908184	0.00135905397487259	0.00158029531961929
HALLMARK_E2F_TARGETS	-0.018171606204012	-0.0247470149845054	-0.0148163508558612	-0.0065754087804934	0.00335525534815084	0.00993066412864424	0.421356736158242	5.20316389736506	0.00152860503197953	0.00173705117270401
HALLMARK_KRAS_SIGNALING_DN	0.00116412028218113	0.00596566363984855	-0.00486000119532876	0.00480154335766741	-0.00602412147750989	-0.0108256648351773	-0.233468638867681	4.11758468566402	0.00671982173241228	0.0074664685915692
HALLMARK_P53_PATHWAY	0.00432578913759224	-0.00574287375927601	-0.000730756512972941	-0.0100686628968683	-0.00505654565056518	0.00501211724630307	0.351721725975188	3.91364602146031	0.00886239806536771	0.00963304137539968
HALLMARK_G2M_CHECKPOINT	-0.00610577625844133	-0.012839535810717	0.0041620611056557	-0.00673375955227568	0.010267837364097	0.0170015969163727	0.394437593699646	2.92250228334651	0.0336438712262929	0.0357913523683967
