# Supplementary material for: Identification of pyroptosis and hypoxia related molecular subtypes and a prognostic signature in colorectal cancer
Source: Discov Oncol. 2026 Apr 22;17:849. doi: 10.1007/s12672-026-04970-w (PMC13234113; doi:10.1007/s12672-026-04970-w)
Supplement: Supplementary file 5 — Supplementary Material 5. [file 12672_2026_4970_MOESM5_ESM.csv]

	C1.C2	C1.C3	C1.C4	C2.C3	C2.C4	C3.C4	AveExpr	F	P.Value	adj.P.Val
ETS1	1.20944480480563	0.618670540707567	1.82801864308511	-0.590774264098068	0.618573838279477	1.20934810237754	4.59692840866539	139.697238143877	2.69200859442719e-64	4.54707171684696e-60
AKAP13	0.807161841957294	0.523921830897893	1.34718320309817	-0.283240011059401	0.540021361140872	0.823261372200272	3.79680574873418	138.240791083123	8.43169443422085e-64	7.12098753442122e-60
SECISBP2L	0.678489673123507	0.350773360122393	1.38306847255169	-0.327716313001114	0.704578799428185	1.0322951124293	3.47321392490819	136.494530584574	3.33950742084649e-63	1.8802539948506e-59
RAB8B	0.795237406356109	0.0220674540045858	1.35853126751602	-0.773169952351524	0.563293861159913	1.33646381351144	3.54440217386425	135.618306655608	6.6831116950265e-63	2.82211099101731e-59
MEF2A	0.638422245876777	0.360249358503544	1.13352100513915	-0.278172887373233	0.495098759262372	0.773271646635604	3.64913733417894	133.388017899693	3.94463761583731e-62	1.33257747938216e-58
MINDY2	0.740818879630507	0.25456578796826	1.30608723952831	-0.486253091662247	0.565268359897806	1.05152145156005	2.45254396102873	129.428680588709	9.5415048355403e-61	2.68609263628519e-57
PEAK1	0.707549760484437	0.394213451254556	1.11302887130501	-0.31333630922988	0.405479110820575	0.718815420050455	2.66182728127842	128.765303102004	1.63426868110024e-60	3.94349032749487e-57
ROCK1	0.708487494584067	0.308064438680364	1.40338595921621	-0.400423055903703	0.694898464632147	1.09532152053585	3.58379780526242	125.191544512972	3.03280648267864e-59	6.40339178736561e-56
JMJD1C	0.574756407348394	0.522570345462263	1.35271741340838	-0.0521860618861307	0.777961006059987	0.830147067946118	3.95182815065326	124.848177394421	4.02324706877426e-59	7.55074069318512e-56
SWAP70	0.675719020503696	0.287229279741811	1.23168614540731	-0.388489740761885	0.555967124903613	0.944456865665498	4.10621818925877	124.277815442501	6.43841194306583e-59	1.08751216130325e-55
CSGALNACT2	0.930773448557043	0.463245324027566	1.54743032530459	-0.467528124529477	0.616656876747546	1.08418500127702	3.88070013752881	122.633263919326	2.51137321164207e-58	3.8563277198042e-55
SOS1	0.521002127111766	0.41567655658527	1.14937843701906	-0.105325570526496	0.628376309907295	0.733701880433791	4.04154553117386	121.857327100051	4.78674012789905e-58	6.73773562502857e-55
HIVEP2	0.668102536974391	0.607403352944416	1.23732892915	-0.0606991840299753	0.569226392175606	0.629925576205582	3.05497064777389	121.705890087353	5.43004360193488e-58	7.05529742156016e-55
SLC12A6	0.616197812980943	0.375071258822271	1.0698606721788	-0.241126554158672	0.453662859197857	0.694789413356529	2.7471316822402	120.889032366639	1.07329328790601e-57	1.2949283518586e-54
AHNAK	0.947752335432844	0.562469744026945	1.86053740636298	-0.385282591405899	0.91278507093014	1.29806766233604	6.07412836326472	114.786860484273	1.85974704447293e-55	1.96331170801202e-52
ANKRD12	0.656530095959739	0.354619200140186	1.32352214574131	-0.301910895819553	0.666992049781576	0.968902945601129	2.6913847837261	113.108950031524	7.83300538751247e-55	7.78278200002783e-52
BNIP3L	0.582846955478274	-0.384856586746989	1.20559830655181	-0.967703542225263	0.622751351073533	1.5904548932988	5.33398437066261	112.951878059366	8.96575062303995e-55	8.41336076520932e-52
DYNC1LI2	0.544241579186508	0.479031723833145	1.21758213879446	-0.0652098553533627	0.673340559607947	0.73855041496131	5.07721184394047	112.124033625578	1.82942021773774e-54	1.62635457356885e-51
RYBP	0.443892559154634	0.301893545524352	1.04604671878419	-0.141999013630282	0.602154159629552	0.744153173259834	4.2280466194947	111.212008333206	4.02392359200003e-54	3.39840466962362e-51
UACA	0.632505412058052	0.375534914819939	1.16621084004665	-0.256970497238113	0.533705427988602	0.790675925226715	3.89288896187442	109.900038053957	1.25653092799395e-53	9.91473661374053e-51
ARID4B	0.516760076835056	0.464096339516174	1.21969563269035	-0.0526637373188819	0.702935555855289	0.755599293174171	3.39673826904476	109.646062948683	1.5674281691525e-53	1.15110561761543e-50
BMPR2	0.597256905330973	0.622988567776693	1.33655282115727	0.0257316624457204	0.739295915826298	0.713564253380578	4.02140424199874	109.379737751009	1.97683366316352e-53	1.39127905852063e-50
SUSD6	0.757794858268012	0.44335587200513	1.14248386896548	-0.314438986262882	0.384689010697464	0.699127996960346	5.18928744770874	108.84757581631	3.1452483885609e-53	2.12505562124728e-50
CYLD	0.571213522768566	0.267370645712246	1.0411772526908	-0.30384287705632	0.46996372992223	0.77380660697855	3.03522178850627	108.788021177311	3.31322531335439e-53	2.15244956799496e-50
HEG1	1.35453854577911	0.791995187311017	1.85825140855426	-0.562543358468097	0.50371286277515	1.06625622124325	3.38397005139995	108.71245067845	3.53941125363497e-53	2.2142294624129e-50
SEL1L	0.646265304427401	0.230487616625736	1.22502689218779	-0.415777687801665	0.578761587760387	0.994539275562052	5.06249050851489	108.524078937414	4.17307839932556e-53	2.51740954439315e-50
CLIP1	0.54714133836587	0.408961535299745	1.1707227153975	-0.138179803066125	0.623581377031629	0.761761180097754	3.40213303331651	108.125343481484	5.91598336587566e-53	3.44575431148296e-50
SERINC1	0.591516337335938	0.34231509445126	1.18028014462606	-0.249201242884678	0.58876380729012	0.837965050174798	6.99809913697693	108.077751403949	6.16784376798565e-53	3.47270163616819e-50
ITSN2	0.384863216739328	0.41517410843557	1.06574698644386	0.0303108916962427	0.680883769704534	0.650572878008291	3.47692632992563	107.674674005849	8.78245335658083e-53	4.78530385954861e-50
LRRC8C	0.749002068849973	0.174430186597696	1.03227480946639	-0.574571882252276	0.283272740616419	0.857844622868695	1.52958979605542	107.609571105294	9.29881538066618e-53	4.90832158108852e-50
ARID4A	0.605043820638753	0.46322654293846	1.19410305389039	-0.141817277700293	0.589059233251641	0.730876510951934	3.15341624786595	106.377896790233	2.74790692930506e-52	1.32613988408262e-49
MBNL1	0.513652117392629	0.260168023996717	1.04924832582705	-0.253484093395913	0.535596208434418	0.789080301830331	5.09815885387604	106.18247800385	3.26488393707759e-52	1.53186540503271e-49
CEP170	0.740364976035053	0.317552019886576	1.31833382801833	-0.422812956148476	0.577968851983276	1.00078180813175	1.91385222230446	106.12129519986	3.44602677703886e-52	1.54099890428942e-49
PPP1R12A	0.52101866902234	0.229533493534533	1.12248559760708	-0.291485175487807	0.601466928584741	0.892952104072549	3.93153007604777	106.114481662738	3.46681418287834e-52	1.54099890428942e-49
AIDA	0.53448205984543	0.146537789701187	1.20101146076105	-0.387944270144243	0.666529400915624	1.05447367105987	3.90172124699593	105.914004868915	4.13820815119776e-52	1.74746184704703e-49
ITGAV	0.880406420556644	0.34838132928797	1.57778521480981	-0.532025091268673	0.697378794253166	1.22940388552184	5.08525033338347	105.750640987509	4.7808510640899e-52	1.92269893627482e-49
BBX	0.465497578322009	0.283937784055774	1.23426393429003	-0.181559794266235	0.768766355968024	0.950326150234259	3.46030863036473	105.368973053406	6.70082427446384e-52	2.63217727488299e-49
FGD6	0.579099399044367	0.286478033337365	1.20485589641211	-0.292621365707002	0.625756497367741	0.918377863074743	2.95837715029002	103.543816617572	3.39057416330075e-51	1.27267084871806e-48
PLXDC2	1.36965372918852	0.685611184758055	2.06411771776244	-0.684042544430467	0.694463988573921	1.37850653300439	3.03077717696825	103.403795953368	3.8414784705663e-51	1.41057419231164e-48
SNX29	0.652406734217148	0.455061075091316	1.0081792697959	-0.197345659125832	0.355772535578754	0.553118194704586	2.39133436362745	102.872148305124	6.17525837474303e-51	2.2192827491018e-48
PDLIM5	0.500918575096907	0.118090336845096	1.04286199182204	-0.38282823825181	0.541943416725134	0.924771654976944	4.84771491606238	102.686791793851	7.28837473302812e-51	2.56474870032454e-48
TWSG1	0.866570470466149	-0.140599556685578	1.27121242274573	-1.00717002715173	0.404641952279578	1.4118119794313	4.52236782978881	102.338308311597	9.95612174868415e-51	3.43201739708212e-48
CHSY1	0.810324253421726	0.316105309511384	1.19917539833759	-0.494218943910342	0.388851144915863	0.883070088826205	4.22669631414118	102.290231322564	1.03942384034635e-50	3.51138161745805e-48
IL6ST	0.72034632218885	0.258135946067025	1.32536226338636	-0.462210376121825	0.605015941197513	1.06722631731934	4.16059387142991	102.030542983986	1.31182151541102e-50	4.34470141506031e-48
LIMS1	0.584522800538973	0.212313860559205	1.0891464255653	-0.372208939979767	0.504623625026329	0.876832565006096	4.66669043915861	101.704626218261	1.75743984873311e-50	5.60092763867e-48
SASH1	0.750010461904874	0.320177291102946	1.11580528888692	-0.429833170801928	0.365794826982046	0.795627997783974	2.64680787573834	101.145330230578	2.90541036376414e-50	9.08801601006298e-48
DPP8	0.527236388455778	0.235015489046686	1.04025724247767	-0.292220899409092	0.513020854021889	0.805241753430982	3.49762462353211	100.426402647287	5.55328157283382e-50	1.7054632553952e-47
CDK17	0.522193326331158	0.173811578487713	1.04354070055432	-0.348381747843445	0.52134737422316	0.869729122066604	3.37885601978704	100.159797991468	7.06452571946065e-50	2.13083757013232e-47
MACF1	0.766906073869683	0.692261195576565	1.31811411869669	-0.0746448782931184	0.551208044827004	0.625852923120122	3.50621460011725	99.9836520201961	8.28339206866752e-50	2.40714064625887e-47
CHD9	0.490472788687841	0.507991565280673	1.1861593382897	0.0175187765928313	0.695686549601855	0.678167773009024	2.86838231715534	99.9671206019842	8.40810479718628e-50	2.40714064625887e-47
XRN1	0.437491710671565	0.227810260803719	1.17339629793588	-0.209681449867845	0.735904587264317	0.945586037132163	3.31722179455518	99.6429341648498	1.12733298536247e-49	3.17363024262625e-47
STXBP5	0.478176259004516	0.0838028897149137	1.0873473355856	-0.394373369289602	0.609171076581085	1.00354444587069	3.4243713512712	99.0281581154862	1.96792263650626e-49	5.27621924654401e-47
ZNF609	0.726477311289461	0.499750512086224	1.0891953631183	-0.226726799203237	0.362718051828839	0.589444851032076	3.58635624843937	98.7935001244739	2.4350965159874e-49	6.32787926946818e-47
PIKFYVE	0.456003635878738	0.509929544816234	1.15316691730969	0.0539259089374964	0.697163281430951	0.643237372493454	3.13398962358293	98.4355261244287	3.37134751030752e-49	8.49931802934393e-47
SH3PXD2A	0.751789851194665	0.672445828662659	1.31776719243214	-0.0793440225320063	0.565977341237474	0.64532136376948	4.69867758228485	98.3080547417324	3.78584541815758e-49	9.40392867030878e-47
ARHGAP31	1.01105220143644	0.517609625887003	1.41709521787139	-0.493442575549437	0.406043016434948	0.899485591984385	2.58460545920252	98.1616278845539	4.32555797643392e-49	1.05888405478182e-46
ZNF654	0.36315036590986	0.192445385968469	1.04498039956407	-0.170704979941391	0.681830033654214	0.852535013595606	2.76005603789331	98.1094792235261	4.53589945389548e-49	1.09302745490938e-46
MED13L	0.574436193179923	0.581605555346063	1.05807437133336	0.00716936216613995	0.483638178153439	0.476468815987299	2.84289490035977	97.899226263192	5.49347822688745e-49	1.27110055795008e-46
KLHL28	0.554133383205572	0.175206834240033	1.01529654350501	-0.378926548965539	0.461163160299439	0.840089709264978	2.53819823648627	97.7922126466033	6.05637249801349e-49	1.38240794410738e-46
ZNF24	0.450881254812717	-0.0799280005569676	0.991270756611676	-0.530809255369685	0.540389501798958	1.07119875716864	4.40501109313222	97.672002126322	6.75808429336025e-49	1.52201069065531e-46
PPFIBP1	0.610445136912987	0.210805891814162	1.16984740491258	-0.399639245098825	0.559402267999589	0.959041513098414	3.51633622152191	97.6179465672655	7.09970709123182e-49	1.57790990102627e-46
AFF1	0.619350486928998	0.457102704218928	1.1965753434914	-0.16224778271007	0.577224856562398	0.739472639272468	4.24359143340673	97.5039848151557	7.8778394188803e-49	1.72811150161438e-46
TCF4	0.951080027691147	0.62347763619464	1.31756816970411	-0.327602391496507	0.366488142012962	0.694090533509469	1.88956671924082	97.3271904186014	9.25799094680418e-49	2.00482980874961e-46
CBLB	0.438895209216136	0.24699348283365	1.01723106730144	-0.191901726382486	0.578335858085302	0.770237584467788	3.16136300951379	97.227249722879	1.01431065446573e-48	2.16869889425072e-46
KMT2A	0.555213938438811	0.524829585080901	1.05347305125007	-0.0303843533579102	0.49825911281126	0.52864346616917	2.73449448246187	96.8875500551435	1.38380136358236e-48	2.9217236040337e-46
MYO5A	0.979148299998465	0.422072882378873	1.27199069326346	-0.557075417619592	0.292842393264999	0.849917810884591	1.70356831649011	96.7581215621001	1.55783235970432e-48	3.24856128244022e-46
ASXL2	0.533464532759631	0.530439042287841	1.12896890728362	-0.00302549047178946	0.595504374523994	0.598529864995783	3.68191660545406	96.2043987125189	2.58774095143873e-48	5.20351576318472e-46
ZEB1	1.11350406302252	0.79725118576271	1.62552663412336	-0.316252877259808	0.512022571100838	0.828275448360647	2.55079715370188	95.2455061116607	6.24802826136982e-48	1.21305109612411e-45
SMG1	0.485299872186796	0.618211666979847	1.26111906821518	0.13291179479305	0.775819196028385	0.642907401235335	3.80073645393148	95.0867178771315	7.23232703116034e-48	1.37186926351946e-45
ZBTB4	0.735500762991466	0.397101541015884	1.12831054179823	-0.338399221975582	0.392809778806761	0.731209000782343	4.77099221637354	95.0751708595838	7.30970538847621e-48	1.37186926351946e-45
CBL	0.465626060288913	0.539723520378722	1.04886200537424	0.0740974600898094	0.583235945085331	0.509138484995522	3.26299756380237	95.0238217692265	7.66399973482899e-48	1.42255625847249e-45
BOD1L1	0.548295704820627	0.595605813838197	1.16564361941419	0.0473101090175705	0.61734791459356	0.570037805575989	3.21833887427603	94.9183684373117	8.44661786500153e-48	1.55078067780153e-45
ATP2B4	0.90393192001955	0.617031438307827	1.56640868001972	-0.286900481711723	0.662476760000175	0.949377241711898	4.15249048499578	94.6861286525901	1.04650899485127e-47	1.9007078959175e-45
CAMSAP2	0.55877617071688	0.557602976450307	1.27996582624326	-0.00117319426657225	0.721189655526385	0.722362849792957	3.37674544927314	94.6608484249221	1.07121871421162e-47	1.92488886188814e-45
AFF4	0.442068561382838	0.33950811974629	1.19073849792815	-0.102560441636548	0.748669936545309	0.851230378181857	4.37319605203373	94.6134345323998	1.11915383946681e-47	1.98985552657199e-45
ZEB2	1.02814757866362	0.55152778620267	1.29633995994962	-0.476619792460946	0.268192381286006	0.744812173746952	1.55587388829157	94.5553561680861	1.18081673250371e-47	2.07762244049168e-45
FOSL2	0.609164153359288	0.413520442753587	1.16825773762497	-0.195643710605701	0.559093584265685	0.754737294871386	5.9780823166641	94.5104739859304	1.23079721213894e-47	2.14323667115864e-45
ATXN1	0.565090068460459	0.531585167379377	1.02308897334538	-0.033504901081082	0.457998904884921	0.491503805966003	2.63345731217432	94.3041345250898	1.48935773875437e-47	2.56701444543879e-45
CTTNBP2NL	0.514601553245309	0.502149484778304	1.02144823450327	-0.0124520684670051	0.506846681257958	0.519298749724963	4.5388610558444	94.2209654690122	1.60841295828913e-47	2.74421245236988e-45
FOXN3	0.813829458176848	0.658949355660991	1.16921292822527	-0.154880102515857	0.355383470048426	0.510263572564283	3.53467733453507	94.1404190041857	1.73282040846396e-47	2.89903881959027e-45
VPS4B	0.417334978166999	-0.176311131694646	0.920272677544572	-0.593646109861646	0.502937699377573	1.09658380923922	5.40866762319527	94.1384177866688	1.73603144854965e-47	2.89903881959027e-45
MAP4K5	0.54261597290719	0.447033536650437	1.12169242228806	-0.0955824362567528	0.57907644938087	0.674658885637622	3.83561067599299	94.1293550149847	1.75064803503764e-47	2.89903881959027e-45
RSF1	0.45060390997306	0.417494776809163	1.06961539987382	-0.0331091331638969	0.619011489900759	0.652120623064655	3.22732141461569	94.1064687124375	1.7881120046108e-47	2.93233008445447e-45
SHOC2	0.339750701461104	0.157788352154564	1.08405802886325	-0.18196234930654	0.744307327402151	0.92626967670869	4.8933167502209	94.0132742000069	1.94916970960924e-47	3.16571399663554e-45
KIDINS220	0.516532691426207	0.597660060183902	1.09113737338312	0.0811273687576954	0.574604681956909	0.493477313199213	3.78943788502957	93.9564821219264	2.05438245074105e-47	3.27363905428935e-45
VPS13C	0.540516085237195	0.280463770866987	1.17294913245775	-0.260052314370208	0.632433047220551	0.892485361590759	3.34551864111097	93.8615272017999	2.24319410476474e-47	3.54110202089545e-45
NPAT	0.458129512142112	0.283413520154623	1.07303271091981	-0.174715991987489	0.614903198777701	0.78961919076519	3.08176890333588	93.8274617412385	2.31509931637929e-47	3.62077245860764e-45
BNIP2	0.494721826648694	0.193944022180377	1.10670157152302	-0.300777804468317	0.611979744874323	0.91275754934264	3.92496427062971	93.6781962970742	2.65848063417277e-47	4.04544111637948e-45
GNG2	0.926847491819793	0.288093965601177	1.20084641276787	-0.638753526218616	0.273998920948075	0.912752447166691	2.11808202122496	93.6281891486526	2.78460919751706e-47	4.19902413730666e-45
BHLHE40	0.669361655330594	0.766230559302897	1.43237443575475	0.096868903972303	0.763012780424158	0.666143876451855	7.25352613908665	93.6187327490354	2.80912750882513e-47	4.19902413730666e-45
VCL	0.725538524136826	0.275667898069205	1.1394590949433	-0.449870626067621	0.413920570806476	0.863791196874097	5.73136131044016	93.5975831324901	2.86475133422956e-47	4.2446065602168e-45
JAK2	0.389646262737132	-0.202539330024002	1.13420454471653	-0.592185592761135	0.744558281979393	1.33674387474053	2.91225545888922	93.5700822068384	2.93873699788257e-47	4.3163657940204e-45
JAK1	0.512467184543107	0.278185037589431	1.04086142163846	-0.234282146953676	0.528394237095352	0.762676384049028	5.30369556127269	93.4178949851841	3.38426256098108e-47	4.92789473426996e-45
NCOA1	0.503786936030623	0.411685845624469	1.02805028569827	-0.0921010904061537	0.52426334966765	0.616364440073804	3.91945627953133	93.2319705737667	4.02168618874548e-47	5.72716698297236e-45
TRAM2	0.746369134900049	0.413355794247605	1.18980154289572	-0.333013340652444	0.443432407995666	0.77644574864811	4.47391263861398	93.1485088048422	4.3457922695628e-47	6.11706476876543e-45
BLOC1S6	0.540798380584777	0.075341164900963	1.10433557446063	-0.465457215683814	0.563537193875852	1.02899440955967	4.45424702424969	92.9407478526352	5.27120286948924e-47	7.29802357938876e-45
PIP4K2A	0.621952774463484	0.265188799379193	1.03440543107464	-0.356763975084291	0.412452656611153	0.769216631695444	3.95250985711357	92.8979146741376	5.48533994831117e-47	7.53275423308324e-45
ZNF281	0.582554485894038	0.31794671798778	1.15153668960841	-0.264607767906258	0.56898220371437	0.833589971620628	3.68517270662338	92.4121722562726	8.62045767950158e-47	1.16486520531569e-44
SMCHD1	0.615237974990528	-0.0305202232182258	1.18708766840964	-0.645758198208754	0.571849693419116	1.21760789162787	3.35284098069051	92.3676346939993	8.98567551395827e-47	1.20457972306563e-44
NIPBL	0.406500277545826	0.539429113119872	1.13332554872765	0.132928835574046	0.726825271181822	0.593896435607776	4.07103815628366	92.2588707443141	9.94423772277851e-47	1.32258361712954e-44
TMX3	0.528524578023017	0.0597928801948688	1.06759745358261	-0.468731697828148	0.539072875559596	1.00780457338774	3.67372017285519	92.2224306170189	1.02878466686139e-46	1.35759389124654e-44
TBC1D2B	0.776593077629352	0.573426068479557	1.12992309946516	-0.203167009149795	0.353330021835813	0.556497030985608	3.92301079888062	92.1033409534208	1.14961849334561e-46	1.50528728458145e-44
KIAA2026	0.387031600478172	0.574982499628749	1.05858668541107	0.187950899150577	0.671555084932901	0.483604185782324	3.35458101532818	92.0240504225248	1.23787820812913e-46	1.60838467796224e-44
PDE5A	0.763616630884002	0.105189549922485	1.32798246157471	-0.658427080961517	0.564365830690705	1.22279291165222	2.66544816770579	91.2706935472015	2.50271696887299e-46	3.08564907454261e-44
NEMF	0.610588920736852	0.475854241659325	1.16867058262237	-0.134734679077527	0.558081661885522	0.692816340963049	3.1552507645575	91.2358083385623	2.58578124126382e-46	3.16495876421647e-44
WIPF1	1.16248847527728	0.543662255378433	1.52547008533805	-0.618826219898845	0.36298161006077	0.981807829959616	3.34796624935668	91.1509856526219	2.79948821108662e-46	3.40188168154418e-44
SLK	0.345461466122353	0.183131443820503	1.22459901052298	-0.162330022301849	0.879137544400628	1.04146756670248	4.99936791991671	91.141190737195	2.82528188166205e-46	3.40870259022526e-44
TMOD3	0.456290006029812	0.0674299829169991	1.04599876411381	-0.388860023112813	0.589708758084003	0.978568781196816	4.47640430347276	90.9411930648351	3.40742476852005e-46	4.08190154362214e-44
REST	0.443916642502935	0.225278884006658	1.00898878956341	-0.218637758496276	0.565072147060476	0.783709905556753	3.72959731227879	90.9273165841303	3.45202599429599e-46	4.10620923025729e-44
BCL2	0.868624206756231	0.130895349049856	1.02135373181241	-0.737728857706375	0.152729525056178	0.890458382762553	1.71675411145453	90.7935085388586	3.91336890736677e-46	4.57605107059632e-44
ARHGEF6	1.10599545115016	0.510155552492261	1.46578507297855	-0.595839898657896	0.359789621828392	0.955629520486288	2.57077237363787	90.789450212603	3.92828965269354e-46	4.57605107059632e-44
ARHGAP21	0.437011821089026	0.409617648681165	1.11831603875399	-0.0273941724078615	0.681304217664961	0.708698390072823	4.19449317360214	90.7796334549009	3.96461840219345e-46	4.58673763229107e-44
MYO1E	0.609591506070413	0.204708811095188	1.03372289827416	-0.404882694975226	0.424131392203749	0.829014087178974	5.16991399646982	90.2270613437278	6.66031503019336e-46	7.55029403859034e-44
IQGAP1	0.465984011201281	0.159297199444886	1.09835324682051	-0.306686811756395	0.632369235619228	0.939056047375622	6.40451833988193	90.2151222069566	6.73547397177612e-46	7.58459272381803e-44
ITGB1	0.714184996243106	0.367217289201883	1.27555630087918	-0.346967707041223	0.561371304636078	0.908339011677302	5.91125966270985	90.0953751683488	7.538073384848e-46	8.37668404891234e-44
ELK3	0.785953796585678	0.287775190429937	1.24910472361652	-0.498178606155742	0.463150927030844	0.961329533186586	4.42444137424074	89.8981373324824	9.07493982729972e-46	9.88934249180127e-44
SYNE1	0.793057425013967	0.455054661671317	1.03463296046659	-0.33800276334265	0.241575535452622	0.579578298795272	1.05048210614021	89.6329849969111	1.16486732344939e-45	1.24530214939137e-43
TEAD1	0.537635240532847	0.618333180228979	1.22015122458993	0.0806979396961323	0.682515984057085	0.601818044360953	4.15992021827879	89.6233901211315	1.17544534107347e-45	1.24870737459572e-43
GOLGB1	0.279191288925027	0.401127695429198	1.13433498216154	0.121936406504171	0.855143693236513	0.733207286732342	4.93369847111034	89.5577248280846	1.25047529367325e-45	1.32011113658968e-43
FZD4	0.809630788063369	0.411917729458689	1.12837659855034	-0.39771305860468	0.31874581048697	0.71645886909165	2.64976513967407	89.4927178408261	1.32949126424747e-45	1.39480974809963e-43
ARHGEF12	0.394025651323605	0.336008889143122	1.05027490139932	-0.0580167621804826	0.656249250075713	0.714266012256195	4.15686202456727	89.3629751041344	1.50250641120167e-45	1.56659480195107e-43
MAP3K2	0.331542935995666	0.283247464296788	1.01463491853118	-0.0482954716988777	0.683091982535519	0.731387454234397	3.78482680503279	89.2095715334701	1.73649232463285e-45	1.79945348805972e-43
HEATR5B	0.388732345257059	0.436069624158636	1.00626522458858	0.0473372789015767	0.617532879331521	0.570195600429944	3.66603418183921	88.7512626756932	2.677308009183e-45	2.69181009423274e-43
BACH1	0.498423292670332	0.294575715396077	1.15445236296861	-0.203847577274256	0.656029070298275	0.85987664757253	4.06894081432324	88.6692230305941	2.89329765366007e-45	2.89175684425872e-43
MORC3	0.456155485855776	0.235766015676979	1.06710743361074	-0.220389470178798	0.610951947754963	0.83134141793376	3.81944231730934	88.5106472885953	3.36166484113365e-45	3.34011063715227e-43
EP300	0.698946975649824	0.519699203752815	1.1173131936547	-0.17924777189701	0.418366218004873	0.597613989901882	4.6914071541114	88.3817546176866	3.79795388680279e-45	3.75153445040853e-43
NRP1	1.2217936132207	0.364483130652746	1.5637391303842	-0.85731048256795	0.341945517163504	1.19925599973145	3.20690325773101	88.2653816886337	4.24054276885066e-45	4.16436092492189e-43
SCAF11	0.437250596851463	0.285709643532036	1.0629887391099	-0.151540953319427	0.625738142258436	0.777279095577863	4.58175322388273	88.1924213446659	4.54408503470685e-45	4.43665550989788e-43
PLSCR4	0.809556893998599	0.443057533864422	1.43613038603976	-0.366499360134176	0.626573492041157	0.993072852175334	3.45253549190776	87.8846653904534	6.08407791982547e-45	5.83898637180523e-43
MCL1	0.537700856378239	0.31554824069488	1.07685594255702	-0.222152615683359	0.539155086178781	0.76130770186214	7.33388211674349	87.7475658492371	6.92963592406234e-45	6.57575732546837e-43
NUAK1	1.06939705461803	0.589357920095718	1.4205726738267	-0.480039134522307	0.351175619208675	0.831214753730982	2.56588391547966	87.7216837982105	7.10204112873539e-45	6.70170819583629e-43
UBR1	0.553326332593571	0.171308279043419	1.01025282894111	-0.382018053550152	0.456926496347542	0.838944549897694	3.31876275826488	87.7016963400624	7.23812404714601e-45	6.79217518224129e-43
PALLD	1.05879297333849	0.315059449661702	1.4663686772704	-0.743733523676784	0.407575703931909	1.15130922760869	4.98824338430363	87.5991676426247	7.97846917334321e-45	7.40463312126045e-43
ESCO1	0.48368674053341	0.0123037412347693	1.11261688377736	-0.471382999298641	0.628930143243948	1.10031314254259	3.50735123796872	87.5593663647391	8.2859553085375e-45	7.64798202822442e-43
MAST4	0.522663299451402	0.517604852722916	1.02508696225803	-0.00505844672848621	0.502423662806624	0.507482109535111	2.18696589994775	87.5457207451512	8.39409217926482e-45	7.66403302702498e-43
RICTOR	0.382776468883427	0.343899517992655	1.08358431722328	-0.0388769508907711	0.700807848339856	0.739684799230627	2.67031454705687	87.4602566376298	9.10436087882586e-45	8.26783653786278e-43
DDR2	1.38350323554862	0.913719029405282	1.94110453139839	-0.469784206143337	0.557601295849767	1.0273855019931	2.52169407323906	87.4333412563718	9.34031429513341e-45	8.43675127054002e-43
CHD2	0.586904369271414	0.601951731802961	1.07710295154573	0.0150473625315475	0.490198582274321	0.475151219742773	3.86890030914842	87.3486385584518	1.01236954686772e-44	9.09570958305459e-43
USP47	0.472466247414689	0.372876207527127	1.06655464540163	-0.0995900398875618	0.594088397986939	0.6936784378745	3.34744403312023	87.3140981352107	1.04617872040508e-44	9.30052882440114e-43
PLEKHG1	0.589163786739728	0.397164624257494	1.10423265314422	-0.191999162482234	0.515068866404489	0.707068028886723	3.08700642021559	87.224024893057	1.1397770150564e-44	1.00270695631863e-42
ZNF532	0.999031918391403	0.714422711832731	1.44956747099091	-0.284609206558672	0.450535552599508	0.73514475915818	2.55660611586897	87.1992803662771	1.16693209386465e-44	1.01967597440681e-42
RESF1	0.407541201850657	0.277841992849073	1.31469759796795	-0.129699209001584	0.907156396117294	1.03685560511888	4.37019384509328	86.9530732195311	1.47518905365551e-44	1.27781632334847e-42
MIB1	0.555162562752094	0.120796204911851	1.15311941509049	-0.434366357840243	0.597956852338392	1.03232321017864	3.5808437708047	86.8073060851303	1.69499508385171e-44	1.44943347797759e-42
HERC1	0.690962254242223	0.538825328064164	1.00483551882215	-0.152136926178059	0.313873264579924	0.466010190757983	3.0618017289972	86.8047944480028	1.69905765579044e-44	1.44943347797759e-42
SOCS6	0.406772923672754	-0.236358363739106	0.902702529535455	-0.64313128741186	0.495929605862701	1.13906089327456	4.08051536561678	86.7834834813631	1.73392403518717e-44	1.47174426524354e-42
FOXO3	0.566058628781073	0.963277163996119	1.26212244276785	0.397218535215045	0.696063813986776	0.298845278771731	4.86437107798133	86.7734913883224	1.75051844067757e-44	1.47840034907424e-42
POLR2I	-0.488031786328176	-0.579561360122939	-1.89235149348404	-0.0915295737947623	-1.40431970715586	-1.3127901333611	4.25344977047931	86.7086708641448	1.86211227891556e-44	1.56482281110263e-42
DLC1	0.952782655109716	0.62924643007763	1.28397849197005	-0.323536225032086	0.33119583686033	0.654732061892416	2.28224198678932	86.5410228755278	2.18501518680158e-44	1.80917115295419e-42
TMF1	0.321348380441022	0.21325988418891	1.05987183307555	-0.108088496252113	0.738523452634531	0.846611948886644	4.06711479792241	86.5331922017143	2.20140278769966e-44	1.81384851156268e-42
ARPP19	0.474290715439214	-0.0883918251050417	0.963922345695686	-0.562682540544256	0.489631630256472	1.05231417080073	5.70080342613445	86.3074162731243	2.73090665918996e-44	2.22839344832742e-42
NCOA3	0.407802154576201	0.787801851659341	1.11729472852846	0.37999969708314	0.709492573952256	0.329492876869116	4.36951224496314	86.2307078440499	2.93853108174525e-44	2.38628502412303e-42
OTUD4	0.45611056091834	0.225402235087878	1.07151654204464	-0.230708325830462	0.615405981126303	0.846114306956765	3.96542534458636	85.9251615285695	3.93541242002005e-44	3.15038157282268e-42
CTR9	0.458657316182858	0.269779973361094	1.02222575434128	-0.188877342821764	0.563568438158417	0.752445780980182	4.93160687879525	85.5370906429519	5.70617838263304e-44	4.4416156249334e-42
DIXDC1	0.754784280652739	0.422230900109212	1.1164317555998	-0.332553380543527	0.36164747494706	0.694200855490587	2.54010561307935	85.4795296140933	6.02976846131515e-44	4.65906500517842e-42
TRIP11	0.511628110508399	0.250309694352237	1.02437148828902	-0.261318416156162	0.512743377780621	0.774061793936782	3.44830574699535	85.4776390740741	6.04070354706101e-44	4.65906500517842e-42
EVC	1.26682209232698	0.913801884987585	1.54041761716924	-0.353020207339392	0.273595524842265	0.626615732181657	1.78194981449331	85.3540835988238	6.80029251898586e-44	5.17404238460316e-42
DOCK10	0.866785527622848	0.402049999054046	1.18599715342528	-0.464735528568802	0.319211625802433	0.783947154371234	1.54913881154177	84.984869864192	9.69171015311102e-44	7.27567449760881e-42
PKD2	0.979144614487986	0.566829793194557	1.38868819380279	-0.41231482129343	0.409543579314808	0.821858400608238	3.23847962888297	84.9741875511361	9.79164983352174e-44	7.31817510345202e-42
PPP1R18	1.09558558075452	0.525688943050975	1.36933629800884	-0.569896637703548	0.273750717254317	0.843647354957865	4.84434521321059	84.8514394835998	1.10170859391367e-43	8.19777967391883e-42
UBXN7	0.422609807377619	0.530953912967533	1.08892922533723	0.108344105589914	0.666319417959611	0.557975312369697	3.48936381600865	84.8156192610211	1.14029172255202e-43	8.4476611779062e-42
CREBRF	0.482978992360236	0.470346527917354	1.09516681198339	-0.0126324644428824	0.612187819623156	0.624820284066038	2.335866417718	84.8063845399069	1.15045691138652e-43	8.48486999774446e-42
JCAD	1.20414907266438	0.597953243392753	1.66008861381654	-0.606195829271627	0.45593954115216	1.06213537042379	2.56831621545782	84.79744469107	1.16038421021785e-43	8.48486999774446e-42
ASH1L	0.551122904327263	0.684935779433081	1.17749542650808	0.133812875105818	0.626372522180819	0.492559647075002	3.8358439396751	84.6896247795645	1.28711187887717e-43	9.33073250906193e-42
CHD6	0.601534174079803	1.00250189030624	1.13792695964376	0.400967716226435	0.536392785563957	0.135425069337523	3.54729516012398	84.6570776850949	1.32803213167372e-43	9.57068779299629e-42
DST	0.509881516487762	0.599121027772641	1.32780042180334	0.0892395112848789	0.817918905315583	0.728679394030704	2.85570568480647	84.6543312044601	1.3315443913055e-43	9.57068779299629e-42
SMARCA2	0.49408679231965	0.472377296338355	1.17689887033294	-0.0217094959812947	0.682812078013287	0.704521573994582	3.95572883910839	84.4615010990626	1.6029644449614e-43	1.14727425592555e-41
TP53INP1	0.702580695900926	0.296618798564292	1.23327371052867	-0.405961897336634	0.530693014627745	0.936654911964379	3.58655386690145	84.38268634851	1.72931016649656e-43	1.23248008532884e-41
GTF2A1	0.544323245922735	0.108516265355224	1.06585186168307	-0.435806980567511	0.521528615760334	0.957335596327845	4.21478907916505	84.3488681137937	1.78654574461223e-43	1.26792202404391e-41
TMEM263	0.433574646478166	-0.348805406050675	0.97266294240316	-0.782380052528842	0.539088295924993	1.32146834845383	4.56136515853423	84.3309227866215	1.81768602985438e-43	1.28462488411173e-41
IL1R1	1.24704538561506	0.676113600068996	1.64265479954562	-0.570931785546066	0.395609413930562	0.966541199476628	3.52562900704651	84.0807171606636	2.31320058308318e-43	1.62801129370242e-41
ZMIZ1	0.722612193290245	0.576288292045423	1.05024499961911	-0.146323901244822	0.327632806328865	0.473956707573687	4.82195790899857	83.7227892832835	3.26717605773935e-43	2.28987015731433e-41
KMT2C	0.509694830851428	0.606447580716306	1.15044106445751	0.0967527498648786	0.640746233606082	0.543993483741203	3.56270734587022	83.5981691988665	3.68499281611235e-43	2.57203362218817e-41
MPDZ	0.92140462829928	0.710555747764515	1.2230081590672	-0.210848880534765	0.301603530767917	0.512452411302682	1.33097743651065	83.5915287575992	3.70870532594889e-43	2.57793175558036e-41
EVI2B	1.13803305788474	0.0167999372403513	1.6687252901107	-1.12123312064439	0.53069223222596	1.65192535287035	3.04371801236034	83.5611067605481	3.81931452142114e-43	2.64393613038215e-41
SENP7	0.463611495288647	0.389452397779178	1.10698472989381	-0.0741590975094684	0.643373234605161	0.717532332114629	2.43372768280427	83.332127101888	4.76543525890838e-43	3.27207182756998e-41
STAT2	0.684445150389571	0.207358695285428	1.08825242462576	-0.477086455104143	0.403807274236184	0.880893729340327	5.03509386841842	83.3053142762162	4.89061670288233e-43	3.34442942220184e-41
IKBIP	0.673035491927463	-0.100563268427656	1.09205384083851	-0.773598760355119	0.419018348911046	1.19261710926616	3.11644885975817	83.1260094226638	5.81703852461628e-43	3.94600794053388e-41
FYB1	1.04882950185796	0.302968058433433	1.50094640205437	-0.745861443424531	0.452116900196409	1.19797834362094	1.96462754956858	83.0622495195148	6.18736172323603e-43	4.1637739787721e-41
BASP1	1.44309202841059	0.568780073542279	1.83889947086277	-0.874311954868307	0.39580744245218	1.27011939732049	4.1358929836987	82.7653141536169	8.24947743493308e-43	5.52944140291486e-41
PBRM1	0.48104145693541	0.36600330450812	1.02050310107164	-0.11503815242729	0.539461644136232	0.654499796563521	4.15156170991054	82.71586865251	8.65452652447076e-43	5.77800820256267e-41
CTSO	0.820584796312348	0.249238311560497	1.41096945615056	-0.57134648475185	0.590384659838208	1.16173114459006	4.54112950068676	82.6615810836681	9.12228643159564e-43	6.04253098494439e-41
DOCK8	0.983721309278256	0.193648568410206	1.34588305418975	-0.790072740868051	0.36216174491149	1.15223448577954	2.07322524004199	82.5494191281962	1.01707128468955e-42	6.68457240065803e-41
SGMS2	0.530168265447799	-0.190117474076101	1.22223961875112	-0.720285739523901	0.692071353303319	1.41235709282722	3.50564290339721	82.5409940398447	1.02541890429316e-42	6.70623741908803e-41
NEXN	1.26638479419788	0.636389669577378	1.92766683367164	-0.629995124620499	0.661282039473768	1.29127716409427	2.5197370475266	82.3906768976479	1.18647570323105e-42	7.6784525299907e-41
PTPRM	1.00484264875215	0.612216689099373	1.24678002603097	-0.392625959652777	0.241937377278824	0.634563336931601	2.55693295275175	82.3426156299364	1.24315348120067e-42	7.92381337772092e-41
HIF1A	0.696768762990846	-0.0770548346744864	1.22922682904872	-0.773823597665332	0.532458066057869	1.3062816637232	5.76108851651627	82.1613131101918	1.48255596384235e-42	9.37897108062215e-41
USP34	0.567801568487849	0.535168014521479	1.17709894608538	-0.0326335539663698	0.609297377597533	0.641930931563903	3.105005637752	82.097217340173	1.57784821452141e-42	9.94456499682131e-41
TVP23B	0.386452867139839	-0.202516984722941	0.900342282938233	-0.58896985186278	0.513889415798394	1.10285926766117	3.35416162278745	82.0774239250356	1.60850080268228e-42	1.01000695383295e-40
SON	0.48661425187362	0.406687990847851	1.01652740354479	-0.0799262610257694	0.52991315167117	0.60983941269694	5.4183037876686	82.0649728844449	1.6280885219893e-42	1.01852011944153e-40
TAOK1	0.470649874673013	0.410844576039261	1.11850712390102	-0.0598052986337523	0.647857249228012	0.707662547861764	3.59837343909529	82.0073885894424	1.72184176914735e-42	1.07319665397299e-40
TSHZ3	0.936285014245154	0.573951630930553	1.15739807868195	-0.362333383314601	0.221113064436797	0.583446447751398	1.60834669595685	81.9283493503497	1.8594200312991e-42	1.15468616723063e-40
ZNF267	0.347714784561955	0.171684032730158	1.00879505443077	-0.176030751831797	0.661080269868816	0.837111021700613	3.22303548732637	81.8350717204664	2.03605739911239e-42	1.25974525745082e-40
MIGA1	0.512772330132548	0.268127051984272	1.00307636991202	-0.244645278148275	0.490304039779468	0.734949317927743	2.60750554974179	81.7356203421803	2.24299432273794e-42	1.3827159527506e-40
RASSF2	1.23091517759838	0.530222873666329	1.5024389560546	-0.700692303932051	0.271523778456217	0.972216082388268	2.79031269616557	81.7145312099588	2.28952203003795e-42	1.40626605852258e-40
CCDC186	0.383584892363546	0.255328409219002	1.26073816787886	-0.128256483144544	0.877153275515318	1.00540975865986	3.76926639960887	81.6823936318971	2.36229632001198e-42	1.44570822975806e-40
FCHO2	0.386994612183071	-0.0345336032248316	1.07896102951118	-0.421528215407903	0.691966417328106	1.11349463273601	4.19932691314792	81.5623220110658	2.65536109718253e-42	1.61919510081264e-40
FLT1	0.843369009428607	0.634149750131205	1.31936904519702	-0.209219259297402	0.476000035768414	0.685219295065815	2.96683117773462	81.5317890074178	2.73553876984231e-42	1.66208580436714e-40
GNAQ	0.483061450103381	0.12902997233633	1.10479222014295	-0.354031477767051	0.621730770039569	0.97576224780662	4.91862002298263	81.3572391970548	3.24288285941566e-42	1.94930727325231e-40
CCNG2	0.544485531057039	0.0655083713328155	1.04215789534829	-0.478977159724223	0.497672364291247	0.97664952401547	3.87378738833648	81.314062476121	3.38233579714921e-42	2.01876445051757e-40
ZKSCAN8	0.51070872219952	0.53209371298598	1.15762160855408	0.0213849907864603	0.64691288635456	0.6255278955681	3.46198656852293	81.0115637992012	4.54380064392335e-42	2.68354324043739e-40
PJA2	0.537010181294752	0.296809320201286	1.22682808671593	-0.240200861093467	0.689817905421176	0.930018766514642	5.31768362861624	80.920563767496	4.9661316866515e-42	2.9126017471955e-40
LAMA4	1.10005287143952	0.859913961482573	1.45859609850466	-0.240138909956944	0.358543227065143	0.598682137022088	3.9999501945823	80.9159499287618	4.9885651976061e-42	2.91563511255241e-40
TNFAIP8	0.614983139851692	-0.181224299139385	0.968547579490631	-0.796207438991076	0.353564439638939	1.14977187863002	2.66912547500039	80.879085260862	5.17150392572193e-42	3.01213354515066e-40
UPF2	0.409390422672552	0.367121793726732	1.03604174483071	-0.0422686289458198	0.626651322158159	0.668919951103979	4.59863385003572	80.6820248671498	6.27001273567903e-42	3.62694469583406e-40
GALNT1	0.450805243089327	-0.239923420649177	0.984387384929797	-0.690728663738504	0.53358214184047	1.22431080557897	5.8379708922517	80.5220986790475	7.33175443798838e-42	4.16971933373945e-40
GCC2	0.422624485200745	0.322261483012618	1.23934411934239	-0.100363002188127	0.816719634141641	0.917082636329768	3.77356475771647	80.4989456925927	7.49976271127948e-42	4.25095610591348e-40
CRIM1	0.612111584674505	0.517547782142534	1.14028273759137	-0.0945638025319706	0.528171152916862	0.622734955448832	5.29403330205216	80.418491967305	8.11421371518369e-42	4.58385230311598e-40
FLI1	0.964100873455126	0.38326757597875	1.10879391151689	-0.580833297476376	0.14469303806176	0.725526335538136	1.90911700180387	80.4003197344798	8.25985891269195e-42	4.65057589647599e-40
ATP8B2	1.25032800354001	0.657613242778308	1.39959954559262	-0.592714760761706	0.149271542052603	0.741986302814309	2.60252975940722	80.3626105809758	8.57051891312571e-42	4.80945631101682e-40
HIPK3	0.489818568611566	0.301262289594407	1.07874900434669	-0.18855627901716	0.588930435735127	0.777486714752286	4.64754426394093	80.2823471956266	9.27138943934514e-42	5.18553109337678e-40
RAB27A	0.639604488410977	-0.0562366759632775	1.01531123031329	-0.695841164374255	0.375706741902313	1.07154790627657	3.80985717274483	80.1477862245674	1.05779739994084e-41	5.85811668275431e-40
MSN	1.20716773520579	0.553585404206387	1.54332442030563	-0.6535823309994	0.336156685099839	0.989739016099239	6.16660783500796	80.0245903531893	1.19358349173898e-41	6.58850286240627e-40
FYCO1	0.654572403566317	0.455848397684426	1.08043788531557	-0.198724005881891	0.425865481749257	0.624589487631148	4.02668847013412	79.5675685324916	1.86925416599352e-41	1.01850232638053e-39
SOS2	0.460827968193624	0.382498337434672	1.02890733355821	-0.0783296307589523	0.568079365364582	0.646408996123534	4.02849779855853	79.4655891848971	2.06628834120191e-41	1.12224039778912e-39
ARHGAP5	0.659608474690303	0.398643145212515	1.42039083502614	-0.260965329477788	0.760782360335839	1.02174768981363	3.29622344852492	79.4211387733361	2.15857578191404e-41	1.1648723173262e-39
PRDM1	0.862500485418994	0.528921125857477	1.40315141044505	-0.333579359561517	0.540650925026059	0.874230284587576	3.41520727631912	79.2559512296486	2.5393300256421e-41	1.36598163895289e-39
EXOC5	0.512373431218098	0.152204399242048	1.03703533891573	-0.36016903197605	0.524661907697637	0.884830939673687	3.5639464133808	79.2274330751093	2.61158589582821e-41	1.40039039258521e-39
GIMAP8	1.06013030997569	0.459890567546772	1.28601884937964	-0.600239742428922	0.225888539403944	0.826128281832865	2.34045830086317	79.2136953757019	2.64712623689861e-41	1.41495598947641e-39
MAP3K5	0.455293137418934	-0.12372053436613	0.952160880001256	-0.579013671785064	0.496867742582322	1.07588141436739	4.32232080100186	79.1684083856886	2.7677632390043e-41	1.47477251955904e-39
ZNF292	0.405450184554637	0.436148920233354	1.14447592951337	0.0306987356787172	0.739025744958734	0.708327009280016	3.0018678707764	79.0024583489432	3.2589886240644e-41	1.73105587575698e-39
VCAM1	1.27414241276821	0.609835823519987	1.67784235194508	-0.66430658924822	0.403699939176876	1.0680065284251	2.90435681659243	78.7051922463107	4.368255011731e-41	2.27728998157865e-39
GOLGA4	0.491173550989126	0.467705564807525	1.45120631565771	-0.0234679861816014	0.96003276466858	0.983500750850181	4.76453471750972	78.6393746969339	4.66120982369305e-41	2.41510721263802e-39
BAZ2A	0.603124337616181	0.493358101189171	1.01155014955329	-0.109766236427011	0.408425811937104	0.518192048364114	5.22758706414282	78.5896975884177	4.89532314744378e-41	2.5224907275329e-39
KLF7	0.73026978748604	1.20912916204885	1.23284134826141	0.478859374562808	0.502571560775365	0.0237121862125571	3.07986482225399	78.5042692190125	5.32587804850759e-41	2.73432845341464e-39
DAAM1	0.594864988526739	0.286824650608484	1.08614262273574	-0.308040337918254	0.491277634209003	0.799317972127257	3.08124240471563	78.4185200881518	5.79631471993219e-41	2.96683490710226e-39
PARD3B	0.528650991952021	0.829610456188617	1.10788224741609	0.300959464236596	0.579231255464066	0.27827179122747	2.75595049670263	78.267955101101	6.72561340965637e-41	3.41148156463981e-39
BAZ2B	0.394886917409237	0.467928512164771	1.02459121966435	0.0730415947555336	0.62970430225511	0.556662707499576	2.51866867013881	78.0942362859831	7.98536111759701e-41	4.00396064648637e-39
PRRC2C	0.518590579504838	0.635651200492523	1.13205679178305	0.117060620987686	0.613466212278209	0.496405591290523	5.41458799973676	78.0938408770532	7.98848344009181e-41	4.00396064648637e-39
SYT11	1.16240971774588	0.555116306150627	1.40652073473275	-0.607293411595254	0.244111016986867	0.851404428582121	2.7260120822322	78.0873006822214	8.04030591741172e-41	4.01801204884619e-39
ATRX	0.481867262463684	0.607945055571955	1.191494527047	0.126077793108271	0.709627264583319	0.583549471475048	3.21797169174545	77.7103565972396	1.16750283277507e-40	5.68308079204719e-39
NR3C1	1.02741106046248	0.492111430099142	1.41261172221747	-0.535299630363335	0.385200661754991	0.920500292118326	2.31251998300368	77.7003921612486	1.17908072033025e-40	5.72294610548799e-39
WDR44	0.454148636086702	0.12603054643479	1.08099696797853	-0.328118089651912	0.62684833189183	0.954966421543742	3.76732570561974	77.6930841029199	1.1876453437516e-40	5.74799928404249e-39
ZFP36L1	0.872219495793251	0.793438892585191	1.19120811400734	-0.0787806032080605	0.318988618214084	0.397769221422145	7.23130999377064	77.6702824983372	1.2147711986009e-40	5.84578356568885e-39
ZNF106	0.647244365467547	0.322768269576217	1.10524401599398	-0.32447609589133	0.45799965052643	0.78247574641776	3.95352846379837	77.651977712869	1.23699705812699e-40	5.93582878091563e-39
TOP2B	0.500309915757939	0.454587617026848	1.25613634381664	-0.045722298731091	0.755826428058696	0.801548726789787	6.08669344896973	77.4444010262417	1.51951598113876e-40	7.27086244685969e-39
GOLM2	0.40653751446542	-0.140005738934565	0.876509003835051	-0.546543253399985	0.469971489369631	1.01651474276962	5.16126411153388	77.3905516946037	1.60285364650538e-40	7.58369774317152e-39
N4BP2	0.517789776016379	0.122964659757524	1.00660080114527	-0.394825116258854	0.488811025128891	0.883636141387745	2.05262880147074	77.312747744239	1.73143926742783e-40	8.14644586800097e-39
ACTR2	0.372756771373131	0.316146947687629	1.13059059180328	-0.0566098236855028	0.757833820430148	0.814443644115651	7.83900613715817	77.2892969020573	1.77219173998048e-40	8.31502518889173e-39
KDM3A	0.353200200109157	0.382533757690575	1.00021468321504	0.0293335575814178	0.647014483105884	0.617680925524466	4.04350393799028	77.1972139108911	1.94174914925165e-40	9.08534207202484e-39
TUT7	0.329975164933919	0.419206140801784	1.03250652233484	0.0892309758678644	0.702531357400922	0.613300381533058	4.20127537942021	77.0970288525445	2.14479048160711e-40	9.95265275407297e-39
KLF6	0.629260942330082	0.50780939288067	1.19148932790546	-0.121451549449412	0.562228385575375	0.683679935024787	6.61249395740349	77.0752216615795	2.19173904549787e-40	1.01426477308231e-38
MAP1A	1.12943702980789	0.851668068528732	1.38677102313189	-0.277768961279162	0.257333993323994	0.535102954603156	2.07384560246926	77.0018548402683	2.3574010496713e-40	1.08228313558101e-38
QKI	1.0168995065238	0.542425639884623	1.38619947084907	-0.474473866639175	0.369299964325269	0.843773830964445	2.32467547737676	76.6726761314952	3.26992578404086e-40	1.47679990423086e-38
LAMC1	0.883403221048951	0.658775626410879	1.18896704712354	-0.224627594638072	0.305563826074594	0.530191420712666	5.80695576126458	76.6504731072782	3.34295126637648e-40	1.50575439574307e-38
CALD1	1.47840993435435	0.864983861711688	2.08779509769543	-0.613426072642663	0.609385163341079	1.22281123598374	5.53049198211414	76.6452323970408	3.36042549165992e-40	1.5095996537135e-38
JMY	0.459608143868773	0.444982457130951	1.05007196474053	-0.0146256867378218	0.590463820871756	0.605089507609578	2.90317754916689	76.5305118710145	3.7667911640332e-40	1.68319760718743e-38
OSBPL8	0.531461854312642	0.113187486969617	1.23629002455815	-0.418274367343025	0.704828170245507	1.12310253758853	4.08913442944516	76.4347277534258	4.14365954675977e-40	1.84185666853472e-38
LPP	0.494201577905301	0.396803595340736	1.13004084230649	-0.0973979825645648	0.635839264401186	0.733237246965751	3.85454439290696	76.3782418425265	4.38342829345889e-40	1.94331987676677e-38
MAF	1.16970063611243	0.575571774752156	1.40810078738728	-0.59412886136027	0.238400151274856	0.832529012635126	2.98334231003254	76.3502457249287	4.5073810372787e-40	1.99304118064593e-38
GIMAP4	1.20044151714777	0.303964762819593	1.51543417704454	-0.896476754328179	0.314992659896764	1.21146941422494	3.93820337088157	76.2011039249157	5.22954152015922e-40	2.29434248875349e-38
CCR8	0.845721507075985	0.462859648760808	1.07030083107523	-0.382861858315177	0.22457932399924	0.607441182314418	0.984819507017165	76.1807290797145	5.3368353887162e-40	2.33534939250791e-38
MYOF	0.702231894948233	0.193894750265138	1.39286811580694	-0.508337144683095	0.69063622085871	1.1989733655418	5.47486400088474	76.1564500445079	5.46757966421392e-40	2.38022907495457e-38
MCC	0.790284946387338	0.548786489480999	1.07116911893451	-0.24149845690634	0.280884172547174	0.522382629453514	1.38696017829318	76.1422301522746	5.54564364641959e-40	2.40800685942605e-38
CRYBG3	0.528871216336491	0.345484937026276	1.19458280340201	-0.183386279310215	0.665711587065518	0.849097866375732	1.96647387112553	76.1137787364059	5.70521226448663e-40	2.47094206049855e-38
HMCN1	0.90798110022945	0.855289371610864	1.21023539762559	-0.0526917286185855	0.302254297396138	0.354946026014724	1.14285991468656	76.0953631006695	5.81094589816234e-40	2.5102989044977e-38
PHF3	0.4113987643387	0.455286420738229	1.06309444455835	0.0438876563995287	0.651695680219647	0.607808023820118	3.55547040971957	76.087320949677	5.85773529629084e-40	2.52405629820532e-38
CYRIA	0.989053970008113	0.288181738353795	1.21200019475512	-0.700872231654318	0.222946224747012	0.92381845640133	1.75254572750114	76.0204245629202	6.2618987529345e-40	2.6741440620696e-38
ANKRD50	0.54163924448586	0.471817819594317	1.09237231806286	-0.0698214248915434	0.550733073577002	0.620554498468545	3.10400709848826	75.8786942187743	7.21314122731714e-40	3.05356311956425e-38
EOGT	0.533306750441009	0.201013496246621	1.00832850068144	-0.332293254194388	0.475021750240435	0.807315004434823	3.43383567780055	75.8165318302208	7.67492531533285e-40	3.24092908753218e-38
TOR1AIP1	0.483978219908118	0.200832353187659	1.03826386824216	-0.283145866720459	0.554285648334047	0.837431515054506	4.85078337968457	75.8086336611974	7.73568590554928e-40	3.25844066410556e-38
PHLDB2	0.995157669066262	0.455733884311508	1.37126638897801	-0.539423784754754	0.376108719911748	0.915532504666502	1.73013278106165	75.7834786763292	7.93244157204708e-40	3.32473624301358e-38
FRMD6	1.16243503914495	0.455560911057897	1.53373297777867	-0.706874128087057	0.371297938633719	1.07817206672078	2.18430152580319	75.690660951743	8.70294108309859e-40	3.62072359198567e-38
C5orf51	0.36894624863445	0.225450143932806	1.08472928325267	-0.143496104701645	0.71578303461822	0.859279139319864	4.15308839315305	75.6015095384796	9.51371543264714e-40	3.93863155325595e-38
GNB4	0.974480323587569	0.324332127152307	1.31813361654774	-0.650148196435261	0.343653292960175	0.993801489395437	2.17488251394365	75.511946232706	1.04046625395503e-39	4.27603783346821e-38
RAB30	0.526945671320002	0.460761762342491	1.06676812240511	-0.0661839089775107	0.539822451085104	0.606006360062615	2.0021019955662	75.4344245717114	1.12432256181735e-39	4.60944960962544e-38
PTPRC	1.35407986289667	0.284372087011314	1.81103234566748	-1.06970777588535	0.45695248277081	1.52666025865616	2.9482793023848	75.1231110969363	1.53528519233933e-39	6.23377456341433e-38
TJP1	0.586985528502696	0.216513062586244	1.03006449566377	-0.370472465916452	0.443078967161074	0.813551433077526	4.45308213502104	74.9616808453453	1.80475855397432e-39	7.29286524765076e-38
KLF9	0.963645220072177	0.408834893789713	1.48734752642148	-0.554810326282464	0.523702306349307	1.07851263263177	3.75123440965389	74.8434090974525	2.03190906577627e-39	8.19116373031669e-38
AKAP9	0.452683000662242	0.501476004232698	1.16731514419312	0.0487930035704558	0.714632143530873	0.665839139960418	3.34947410106181	74.6514784973216	2.46325975281597e-39	9.88287897501535e-38
CDK14	1.00341371623709	0.513446945053441	1.45429613646038	-0.489966771183646	0.450882420223291	0.940849191406937	1.84177980516745	74.6356047161727	2.50281083009809e-39	9.97826346854387e-38
A2M	1.40035461382132	0.848073825650038	1.62705770795657	-0.552280788171284	0.226703094135245	0.778983882306529	6.71475025923801	74.6292621810639	2.51879164370095e-39	1.00105669773536e-37
F2R	1.21106280022626	0.633111946547679	1.43378463356185	-0.577950853678586	0.222721833335588	0.800672687014174	4.89309099210959	74.5430316315029	2.74650874062981e-39	1.08899716286333e-37
BIRC2	0.429461852088457	0.164152421979443	1.02548623551892	-0.265309430109014	0.596024383430462	0.861333813539477	5.01928979095907	74.5257455560646	2.79458836783087e-39	1.10546585763539e-37
SAMD9L	0.828305945855308	-0.0959640610611543	1.52176457345943	-0.924270006916462	0.693458627604121	1.61772863452058	2.83820253280323	74.4513425557149	3.01137318838651e-39	1.18808187581886e-37
ITGA1	0.815198455982816	0.378290829523135	1.17087215269102	-0.436907626459682	0.355673696708205	0.792581323167887	3.47942324642993	74.4036268604281	3.15921106219569e-39	1.24098218724529e-37
ZNF521	1.01205268371647	0.666283546826619	1.20777023905562	-0.345769136889854	0.195717555339147	0.541486692229001	1.62434375175294	74.376211992773	3.24742575006221e-39	1.26679603566514e-37
DPYD	1.0916470436555	0.225709794830936	1.42094007735986	-0.865937248824564	0.329293033704358	1.19523028252892	1.91960066545468	74.3048055749813	3.48898565452415e-39	1.35789070715593e-37
SGCB	0.58659330295864	-0.216085466311696	0.884995308531018	-0.802678769270337	0.298402005572378	1.10108077484271	4.65873803565029	74.2969536272269	3.51662585403143e-39	1.36550177702172e-37
CD2AP	0.320002024595857	0.24708893094618	1.32676292238989	-0.0729130936496762	1.00676089779403	1.07967399144371	5.58529991264649	74.2870249128545	3.55189171549982e-39	1.3760321781309e-37
KCTD9	0.344451933434275	-0.262320955191295	1.02443358801602	-0.606772888625569	0.679981654581743	1.28675454320731	4.04601965981641	74.2722304565686	3.6051002863733e-39	1.39026824057378e-37
ITGA4	0.964326728808077	0.437606831842187	1.2337260188755	-0.52671989696589	0.269399290067422	0.796119187033312	2.00382298553733	74.1897497379457	3.91676008849493e-39	1.50018128468861e-37
SEC24A	0.382197227499057	0.01769586836883	1.00300812108399	-0.364501359130227	0.620810893584938	0.985312252715165	4.08092528354626	74.1490205238566	4.08050000878879e-39	1.55936030878849e-37
PKN2	0.435525319090065	0.0790352268296051	1.13138137276364	-0.35649009226046	0.695856053673574	1.05234614593403	4.63229267278607	73.9916441499528	4.78045351972617e-39	1.80238036610926e-37
BCLAF1	0.355617584519485	0.201486510082365	1.09911063285233	-0.15413107443712	0.743493048332849	0.897624122769969	5.21127853718776	73.925584899458	5.10909005318805e-39	1.91772533529776e-37
INHBA	1.41801587096314	0.932681883683403	2.10871757586578	-0.485333987279739	0.690701704902637	1.17603569218238	3.59463092728908	73.8701874500078	5.40211897286301e-39	2.01874317634135e-37
STAG1	0.533361022726737	0.30978350777579	1.06030533254053	-0.223577514950947	0.526944309813793	0.75052182476474	3.57430238608608	73.8648727046521	5.43110422247937e-39	2.0250945126247e-37
RBM25	0.472327733095611	0.284494489249945	1.14343051282739	-0.187833243845666	0.671102779731777	0.858936023577443	4.53870377982452	73.8558099537893	5.48089084889537e-39	2.03915698961876e-37
EIF4E3	0.323127067153519	-0.380712513681931	0.831514791402019	-0.703839580835449	0.5083877242485	1.21222730508395	2.47078862377572	73.6204673369687	6.94733094686875e-39	2.52903808240431e-37
NOTCH2	0.838921542571053	0.436575362566144	1.09664832429483	-0.402346180004909	0.257726781723774	0.660072961728682	3.71353904280558	73.6177906753715	6.96609967643494e-39	2.53041698139059e-37
PHIP	0.400638798017913	0.326550419308493	1.08326904929068	-0.07408837870942	0.682630251272769	0.756718629982189	3.23422019328486	73.5314123878604	7.59991490677823e-39	2.75472452125303e-37
CWC22	0.40760700113904	0.321021325028223	1.16190888440137	-0.0865856761108166	0.754301883262334	0.840887559373151	4.67565311866116	73.4085084611414	8.60288955945437e-39	3.09832425477065e-37
RAI14	0.818580072483712	0.576364057866554	1.44393818168241	-0.242216014617158	0.625358109198697	0.867574123815855	3.72853859596133	73.3702256220154	8.94168308290458e-39	3.21348870113492e-37
WASHC4	0.470717168833148	0.277339680855048	1.17314957046441	-0.1933774879781	0.702432401631258	0.895809889609357	4.24280469803803	73.304691181363	9.55304694047593e-39	3.41142739686213e-37
GIMAP7	1.21392530942686	0.385104266742247	1.42386037980747	-0.828821042684615	0.209935070380605	1.03875611306522	3.48918058515153	73.2964725493524	9.63262333723001e-39	3.42536085871899e-37
NIBAN1	1.10738382490302	0.483481702147678	1.58521465747345	-0.623902122755344	0.477830832570425	1.10173295532577	2.33622208389565	73.176349915503	1.08746553776367e-38	3.85890344503489e-37
GPRASP1	0.684768210061663	0.757276755593643	1.03237975715949	0.0725085455319801	0.347611547097822	0.275103001565842	1.32507209319783	73.1602501545289	1.10529183918848e-38	3.91393804103408e-37
ADGRF5	1.02699418192231	0.574178673258864	1.38601588401202	-0.452815508663443	0.359021702089718	0.811837210753161	3.01886650588814	73.0539205529936	1.23062655261385e-38	4.31255458510385e-37
ARFGAP3	0.335411637826281	-0.230632859092697	0.831587489744364	-0.566044496918979	0.496175851918083	1.06222034883706	5.42642781443157	72.9297137269947	1.39523121627089e-38	4.83918900904141e-37
PIK3C2A	0.450907554186086	0.395162143021262	1.19080791396506	-0.0557454111648239	0.739900359778972	0.795645770943796	4.19809646146515	72.8818623662577	1.46439476287081e-38	5.05830101015354e-37
FILIP1L	1.04885791474583	0.799980733834531	1.6647651526299	-0.248877180911303	0.615907237884068	0.864784418795371	4.51721637346693	72.6301566823205	1.88910829095801e-38	6.45929719485259e-37
RBBP6	0.380223158929733	0.480642291544283	1.0223132203081	0.10041913261455	0.642090061378368	0.541670928763818	4.1992530075723	72.6259321022432	1.89720455939286e-38	6.47387519448583e-37
TCAF1	0.509707291868986	0.404069480048173	1.10417735949381	-0.105637811820813	0.59447006762482	0.700107879445633	3.46033109874741	72.6166239249408	1.91516657101067e-38	6.52199164333493e-37
COL6A3	1.7002330902394	1.09217184066233	2.12890030512327	-0.608061249577068	0.428667214883873	1.03672846446094	5.86557174692559	72.6071771870722	1.93357060315887e-38	6.56438363724225e-37
FBN1	1.66698693920999	1.05292945655584	2.02411878527195	-0.614057482654153	0.35713184606196	0.971189328716113	3.87514344653466	72.5858208120612	1.9758342224299e-38	6.67476317021269e-37
MDFIC	1.16313454971231	0.496596441561626	1.55305940865819	-0.666538108150688	0.389924858945871	1.05646296709656	2.90198901200962	72.5174195114408	2.11754517841522e-38	7.12499115709393e-37
ZNF770	0.64368318375615	0.228659238656691	1.21875880261411	-0.415023945099459	0.575075618857961	0.990099563957421	3.71152997341591	72.4918434974656	2.17311676438766e-38	7.2974384229169e-37
NCOA2	0.490700950246223	0.492591963815026	1.06967505927253	0.00189101356880261	0.578974109026309	0.577083095457507	3.94882353423701	72.4702981848484	2.22106562837896e-38	7.44365466844225e-37
CD93	1.26546424151548	0.638451934336147	1.5245132926444	-0.627012307179331	0.259049051128918	0.886061358308249	4.34531948832726	72.3439110210972	2.52452867181843e-38	8.42723592800101e-37
FBXL7	1.04179970084063	0.677337102489393	1.15527664243082	-0.364462598351236	0.113476941590196	0.477939539941432	1.97551372048159	72.3386675587519	2.53798149325102e-38	8.45543301824515e-37
VSTM4	1.05215994268136	0.728906793351362	1.2074636313301	-0.323253149329993	0.155303688648748	0.478556837978741	1.84647963103381	72.302434271569	2.63293170350379e-38	8.737298507639e-37
MFAP3	0.536024511796944	0.264230287477849	1.00328718451175	-0.271794224319095	0.467262672714805	0.7390568970339	2.69682043441872	72.1761415454501	2.99266287437631e-38	9.85361961229828e-37
RASA2	0.295342524475067	0.390830301678083	1.1483913780664	0.095487777203016	0.853048853591335	0.757561076388319	3.58040111958003	72.1545797636524	3.05883808808841e-38	1.00323949797867e-36
RANBP2	0.429018090497681	0.326981145070443	1.27540204395063	-0.102036945427239	0.846383953452951	0.948420898880189	4.84576470421323	72.1171300758813	3.17728721028078e-38	1.03605324843345e-36
ARRDC4	0.675848680622593	0.20526594892818	1.32955578115859	-0.470582731694413	0.653707100535996	1.12428983223041	4.36456488568657	72.0891693358368	3.26871821240835e-38	1.06381347448535e-36
CYP7B1	0.975459624830596	0.625445428508197	1.23921271175523	-0.350014196322399	0.26375308692463	0.613767283247029	1.3225349059468	71.992977849386	3.60392849877184e-38	1.16840607049434e-36
CASP8AP2	0.402402005736675	0.339195523692573	1.04143023112359	-0.0632064820441025	0.63902822538692	0.702234707431022	2.89247723816384	71.8905450295147	3.99894587156896e-38	1.28171147469965e-36
KAT2B	0.593593657092295	0.0768591628068567	1.16280345487602	-0.516734494285438	0.569209797783729	1.08594429206917	2.80663420603617	71.7324996588252	4.69545771048188e-38	1.49926230978732e-36
ERC1	0.614903308198433	0.531366296251455	1.02069972393482	-0.0835370119469787	0.405796415736385	0.489333427683364	3.44143709386889	71.6657309960697	5.02518412672864e-38	1.60151669970893e-36
ICE1	0.476441223039075	0.505604714009727	1.0221529759445	0.0291634909706522	0.545711752905429	0.516548261934777	4.13695776980411	71.6387844277526	5.16475343240209e-38	1.63803270025001e-36
LYSMD3	0.335607892180441	0.0705138781631787	1.10042695406279	-0.265094014017262	0.76481906188235	1.02991307589961	3.85550569396545	71.6380034987204	5.16885577664588e-38	1.63803270025001e-36
RIOK3	0.382376644857428	-0.166981467729585	0.936924188385921	-0.549358112587012	0.554547543528494	1.10390565611551	5.47418851584166	71.6002666618862	5.37104308916874e-38	1.69574371624578e-36
PGM2L1	0.687763387290414	0.555916023196722	1.3252684580373	-0.131847364093693	0.637505070746882	0.769352434840574	3.13436172235393	71.5952026771864	5.39877282632457e-38	1.70131850390762e-36
ANTXR2	0.596337748382348	-0.211997340974668	1.07730527048673	-0.808335089357016	0.480967522104383	1.2893026114614	4.2983882786628	71.4948264658972	5.9790838828574e-38	1.87023529380267e-36
RECQL	0.663336692653998	0.396360613982996	1.19699221261434	-0.266976078671002	0.533655519960345	0.800631598631347	3.87379715116038	71.4436366438489	6.29875133047823e-38	1.96295588050014e-36
FAM107B	0.712015457053287	-0.11017600243945	1.21608363189125	-0.822191459492738	0.504068174837966	1.3262596343307	4.18689190050305	71.1464722403506	8.52445016179606e-38	2.63229410754839e-36
PPIG	0.403626291560617	0.444489149918089	1.18134690836321	0.0408628583574719	0.777720616802593	0.736857758445121	4.43374786115511	71.0693523497618	9.22143217859198e-38	2.82684593336837e-36
JAZF1	0.70498373928099	0.295296930819649	1.11690887119535	-0.40968680846134	0.41192513191436	0.8216119403757	2.07853691267316	70.9846923302926	1.00526567542153e-37	3.07051401872425e-36
AMOTL1	1.20675038908018	0.792219767184629	1.48281927421684	-0.414530621895549	0.276068885136659	0.690599507032208	2.2323953358976	70.9809789570338	1.00907915990543e-37	3.07659857219543e-36
RAB27B	0.434192218816245	-1.12098694552653	0.834869466102126	-1.55517916434278	0.400677247285881	1.95585641162866	2.2040871914738	70.9345827759065	1.05796913708936e-37	3.20828665970849e-36
LCP1	1.45990224106931	0.271812781338578	1.73348234443175	-1.18808945973073	0.273580103362439	1.46166956309317	4.90592615112373	70.8712057094094	1.12862060098449e-37	3.41029169431645e-36
MYCT1	0.903195597938252	0.467853219297934	1.16278753544514	-0.435342378640318	0.259591937506885	0.694934316147203	2.07491503189665	70.7985191195607	1.21550446577747e-37	3.65973011255745e-36
DNAJB4	0.756657577871948	0.241240459590663	1.21311949689734	-0.515417118281285	0.456461919025395	0.971879037306679	3.09888287620897	70.7777783160848	1.24150659358555e-37	3.7247402970255e-36
ATP6V1B2	0.472081092532535	-0.275591347502488	0.778546945090175	-0.747672440035022	0.306465852557641	1.05413829259266	5.16461231892877	70.723980743639	1.31158491390607e-37	3.92801077673537e-36
MITF	0.976259293001592	0.366752414035828	1.27336520514663	-0.609506878965764	0.297105912145041	0.906612791110805	1.72431039331577	70.6661730132632	1.39132221459863e-37	4.15943779235141e-36
LTBP2	1.49715558803261	1.1482512754365	1.75324379723888	-0.348904312596118	0.256088209206265	0.604992521802383	3.82111850142203	70.6252971475432	1.45062636653784e-37	4.32906889703015e-36
GAS7	1.21061703580813	0.840102157989405	1.462003733567	-0.370514877818729	0.251386697758864	0.621901575577593	2.47992406492814	70.5320716590138	1.59555554965853e-37	4.74481140656376e-36
PLXNC1	0.983366271863074	0.297434054399639	1.27859473729118	-0.685932217463435	0.295228465428103	0.981160682891539	1.9981071498117	70.4619630947147	1.71405378523891e-37	5.05271945662659e-36
ARL13B	0.46790617171112	0.215766690907574	1.03164022071867	-0.252139480803546	0.563734049007552	0.815873529811098	2.6122747752599	70.4391874134859	1.75442102370152e-37	5.16270479291679e-36
KCTD12	1.29471585746089	0.0631696332359244	1.75665110697992	-1.23154622422496	0.461935249519033	1.693481473744	4.34439242584514	70.3792546654177	1.86526635735466e-37	5.47387028559719e-36
KIAA1109	0.410874855972957	0.526380283350202	1.07762657940585	0.115505427377244	0.666751723432891	0.551246296055647	3.04932056284435	70.3785322317945	1.86664453525782e-37	5.47387028559719e-36
PALM2AKAP2	0.830109743740579	0.794884786252247	1.34537428235564	-0.0352249574883317	0.515264538615063	0.550489496103395	3.30277056977056	70.3373828698972	1.9468564949632e-37	5.69919463716176e-36
CPEB4	0.403331333571059	0.334987294686957	1.09370226018936	-0.0683440388841015	0.690370926618304	0.758714965502406	2.81474838272211	70.3280367559551	1.96555197242104e-37	5.74396857546087e-36
CEP350	0.36339564969134	0.418759226043129	1.01160445702583	0.0553635763517888	0.648208807334486	0.592845230982697	3.31732674645003	70.2259521322619	2.18188205692448e-37	6.34323060645635e-36
APC	0.359811052911553	0.20576490269757	1.05651088014637	-0.154046150213983	0.696699827234813	0.850745977448796	2.66007577629535	70.1443830857276	2.37180802533423e-37	6.87173402331398e-36
RAPGEF2	0.510483318102942	0.619152707228747	1.00039163527524	0.108669389125805	0.489908317172296	0.381238928046491	3.48666330441125	70.0416059573383	2.63494165773171e-37	7.6079999214951e-36
CRISPLD2	1.27256016675386	0.758083324827417	1.59577237296203	-0.514476841926443	0.323212206208164	0.837689048134608	3.76379575225456	69.984000944749	2.79504916249506e-37	8.05651457401094e-36
HCLS1	1.19027259037729	0.339745947602955	1.40969659201649	-0.850526642774334	0.219424001639198	1.06995064441353	3.55212856428353	69.9266948853592	2.96402197737126e-37	8.50005012220339e-36
UBXN4	0.35225154052373	0.206972063336663	1.00226865869898	-0.145279477187066	0.650017118175251	0.795296595362317	6.61731297012831	69.8693800955491	3.14328479918868e-37	8.99885144798237e-36
ITPRIP	0.868477729641944	0.505789279717235	1.03277037663845	-0.362688449924709	0.164292646996509	0.526981096921218	3.3190961449382	69.7597967319343	3.51690821350698e-37	9.96713030777625e-36
ZNF638	0.389958586399925	0.398626925599782	1.13908861768187	0.00866833919985677	0.749130031281948	0.740461692082091	4.21461065739781	69.73931113325	3.59155171297637e-37	1.01276961575766e-35
ZC3H13	0.432134861267559	0.818917918523164	1.22941127001979	0.386783057255605	0.797276408752232	0.410493351496627	4.6576043946668	69.6900080645392	3.77778649260596e-37	1.06350986077679e-35
TRIB2	0.842138230464344	-0.320755226302608	1.24074060329872	-1.16289345676695	0.398602372834377	1.56149582960133	3.77553621458471	69.6343093160589	3.99987607598502e-37	1.12042963183189e-35
IBTK	0.263327811079328	-0.0572651042536307	0.967436602029758	-0.320592915332959	0.704108790950429	1.02470170628339	4.60151773028403	69.4740754489769	4.71467135571758e-37	1.31411739058458e-35
DENND5A	0.902460266563291	0.615150262477191	1.18957948097133	-0.2873100040861	0.287119214408043	0.574429218494143	3.3568322648181	69.2867961480939	5.71442855859896e-37	1.57459074687268e-35
GABPA	0.41250598614188	0.171151799452889	1.12787317162866	-0.241354186688991	0.715367185486775	0.956721372175766	3.76652449365562	69.1807293878343	6.37244955874193e-37	1.74735463468685e-35
ERG	0.917564700216818	0.591948923437404	1.10045448215476	-0.325615776779414	0.182889781937941	0.508505558717355	1.81979529781603	69.0728436784342	7.11991124952152e-37	1.93971646638174e-35
CSF1	1.10424599055835	0.340354358896449	1.17294061957016	-0.763891631661905	0.0686946290118078	0.832586260673712	3.73154937907693	69.0658752085406	7.17111379299754e-37	1.95051985632079e-35
SGCD	1.01489286134398	0.709575120442457	1.33287464710956	-0.30531774090152	0.31798178576558	0.6232995266671	1.48555885134549	68.9287147035141	8.25772508824474e-37	2.22458109195442e-35
KIAA1671	0.444267046199158	0.367141568227644	1.03144113874109	-0.0771254779715145	0.587174092541932	0.664299570513446	4.06637659244046	68.7722289910099	9.70092109167794e-37	2.60092473269099e-35
B3GNT5	0.325919178525071	0.277819717343566	1.08922635046054	-0.0480994611815047	0.76330717193547	0.811406633116975	3.49129658944074	68.6673469446453	1.08074883071619e-36	2.88843805373848e-35
DOCK2	1.05883386679866	0.373985661259547	1.23950313345757	-0.684848205539116	0.180669266658903	0.865517472198019	1.70417612869304	68.6023392482938	1.15561320115369e-36	3.07393111506882e-35
FAT4	0.784294160634285	0.73609991257871	1.00822415441277	-0.0481942480555755	0.223929993778484	0.272124241834059	1.2303579053063	68.5487581214767	1.22121944664576e-36	3.22832531225192e-35
PTPN12	0.392301529393731	0.343931533302158	1.05701976324678	-0.0483699960915738	0.664718233853053	0.713088229944627	5.52291880885987	68.5267884990789	1.24918934377156e-36	3.29174059370444e-35
OSMR	1.21567809334952	0.555213866149999	1.50797334872112	-0.66046422719952	0.292295255371599	0.952759482571119	2.91516563242196	68.407664096203	1.41244086312455e-36	3.69884319674989e-35
FNDC3B	0.446601639686293	0.491062902741268	1.05526754562639	0.0444612630549752	0.608665905940099	0.564204642885124	4.42464087867249	68.2680479732449	1.63126356222127e-36	4.2325150275698e-35
CD84	1.06632736760381	0.276461314684496	1.36801359277228	-0.789866052919319	0.301686225168468	1.09155227808779	1.66094925988406	68.2189486678148	1.71605782595031e-36	4.43888709619093e-35
RNF144A	0.915240896258365	0.262248447327865	1.22052702035898	-0.6529924489305	0.30528612410062	0.958278573031119	3.01210645542667	68.2076208292874	1.73624128379509e-36	4.48422806186281e-35
OLFML1	1.13787823812053	0.763236381966486	1.30826353148877	-0.374641856154045	0.170385293368235	0.545027149522279	2.33221101987502	68.2028708775615	1.74477533061163e-36	4.49938932967343e-35
TNFAIP3	0.833856057681728	0.743623505865893	1.24687614162666	-0.0902325518158351	0.413020083944931	0.503252635760766	5.00699418479547	68.1543757878086	1.83435229378573e-36	4.71598852272981e-35
NR2F2	0.855901385935862	0.336520674220262	1.07368798084944	-0.5193807117156	0.217786594913583	0.737167306629183	4.66831430029947	68.1030273774433	1.93424024302768e-36	4.95770135735668e-35
RIF1	0.360763931139503	0.456269384682421	1.0804116961182	0.0955054535429181	0.719647764978697	0.624142311435779	3.3806955508661	67.9946336258188	2.16340530886218e-36	5.5199515214488e-35
COX8A	-0.399403456888431	-0.549663566685943	-1.11327052807879	-0.150260109797513	-0.713867071190357	-0.563606961392844	8.96093381943825	67.9536171498505	2.25706871091843e-36	5.71576425728983e-35
RCSD1	0.933414838082191	0.319471619313549	1.06311649407576	-0.613943218768642	0.129701655993572	0.743644874762213	2.04756289440311	67.9345559511542	2.30197172589801e-36	5.82074916499152e-35
ATP5ME	-0.566051967903586	-0.655914264234764	-1.53933841860181	-0.0898622963311775	-0.973286450698226	-0.883424154367049	6.00955621500227	67.9306280766593	2.31133564262243e-36	5.83569063371233e-35
UBE2Q2	0.605996070509129	-0.0494101612983791	0.972367177231893	-0.655406231807508	0.366371106722765	1.02177733853027	4.95106797493458	67.9017442438764	2.38137894546921e-36	6.00356295043589e-35
KTN1	0.427354553374895	0.403223382942749	1.15223046182039	-0.0241311704321454	0.724875908445496	0.749007078877641	5.0454039452335	67.7995504561678	2.64676316847984e-36	6.64286429105394e-35
SMARCA1	1.06557155677052	0.678366375825354	1.7094438375118	-0.387205180945162	0.643872280741288	1.03107746168645	2.8176921909966	67.7820886290219	2.6949939961058e-36	6.74387312418118e-35
SVIL	0.830660263520696	0.679652997046439	1.12122081964025	-0.151007266474257	0.290560556119552	0.44156782259381	4.02129885591314	67.7182275694257	2.87902375581352e-36	7.19372636974055e-35
ARID5B	0.710104538955797	0.392880745897441	1.06853411790761	-0.317223793058356	0.358429578951815	0.675653372010171	4.25627342267413	67.6827725602664	2.98659102103023e-36	7.42953003478964e-35
VCAN	1.56588366882638	1.02002528415063	2.02029638684508	-0.545858384675749	0.454412718018707	1.00027110269446	4.02552064646771	67.6588727718804	3.06136940170197e-36	7.60435155355118e-35
ST8SIA4	0.794765670584213	0.21177972186213	1.08456902534633	-0.582985948722083	0.289803354762115	0.872789303484198	1.70740936715211	67.5921077944015	3.28038154941694e-36	8.088894124263e-35
TGFBR1	0.576223405778104	0.228413592790646	1.05075425928138	-0.347809812987458	0.474530853503275	0.822340666490733	4.51009202749889	67.5669196149789	3.36703730368737e-36	8.29047042224249e-35
TRANK1	0.689540654179113	0.440776747677419	1.18601897737557	-0.248763906501694	0.49647832319646	0.745242229698154	3.05785745828069	67.5581695614428	3.3976754288745e-36	8.3537315384453e-35
NFAT5	0.358448608287133	0.736791233361677	1.14039074821085	0.378342625074545	0.781942139923718	0.403599514849174	3.06531685717035	67.4502292573158	3.79947615540389e-36	9.28754728522824e-35
AKT3	0.865735303159108	0.540310745673508	1.22714989109284	-0.325424557485599	0.36141458793373	0.68683914541933	1.74524571528517	67.3876926591815	4.05375749951824e-36	9.86628500351045e-35
CDH11	1.3560669115272	0.812508687963275	1.7127906962978	-0.543558223563921	0.356723784770605	0.900282008334526	3.39794746713185	67.3231229743768	4.33425744391081e-36	1.05186698972841e-34
PMP22	0.957197890039034	0.0716968773659059	1.23649324755276	-0.885501012673128	0.279295357513726	1.16479637018685	3.55705077680853	67.3013738239015	4.43306301513448e-36	1.07276314310367e-34
SSPN	0.884230249662511	0.422893693384712	1.30421845898523	-0.461336556277798	0.419988209322719	0.881324765600517	2.14589713233701	67.2593860987817	4.63025697875259e-36	1.11568717015849e-34
CYBB	1.36464117840624	0.257240422733442	1.87198476951146	-1.1074007556728	0.507343591105223	1.61474434677802	4.15378049033846	67.2126192499146	4.86028606729741e-36	1.16944575445471e-34
UNC5B	1.03330216328513	0.728271504188054	1.40122361037664	-0.305030659097072	0.367921447091512	0.672952106188584	4.10192898393578	67.2046014604749	4.90085978334177e-36	1.1741903914954e-34
SMC5	0.37276470289738	0.250536258815805	1.15566576348556	-0.122228444081575	0.78290106058818	0.905129504669755	4.41045498937045	67.1980368157712	4.93433307528367e-36	1.18053569369145e-34
APOL6	0.439601490249519	-0.171435606852836	0.984086243184384	-0.611037097102355	0.544484752934865	1.15552185003722	4.68562863264339	67.1750307701059	5.05346435682112e-36	1.20483436269687e-34
MIER1	0.33552368535998	-0.12836879495897	0.892543996485198	-0.463892480318949	0.557020311125218	1.02091279144417	4.00780976797346	67.1729411175605	5.0644271950434e-36	1.20483436269687e-34
PRKAA1	0.367474796842787	0.16584851867481	1.07337980725421	-0.201626278167977	0.705905010411422	0.907531288579399	5.25247612691887	67.1141382039974	5.3829115803324e-36	1.27342800424922e-34
SMC3	0.439513645076688	0.306364117338565	1.13953585603633	-0.133149527738123	0.700022210959639	0.833171738697762	5.29968554234643	67.0479416080892	5.76557828095023e-36	1.3601450103845e-34
LIX1L	0.835228268904639	0.24957412185245	1.14079998417727	-0.585654147052189	0.305571715272627	0.891225862324816	3.17625360083724	66.9885831106233	6.13189952240054e-36	1.44253363276974e-34
C20orf194	0.856371977083882	0.544455508708906	1.07736837246952	-0.311916468374976	0.220996395385639	0.532912863760615	1.4001259339593	66.8581828046003	7.02085223059557e-36	1.64250990342091e-34
FAM133B	0.385664376977533	0.226737171417847	1.04268313896976	-0.158927205559686	0.65701876199223	0.815945967551916	2.84149895582791	66.8388554220731	7.1631998960243e-36	1.67349390655251e-34
COL8A1	1.66155056866689	1.15160279838155	2.1904937229045	-0.509947770285342	0.528943154237617	1.03889092452296	3.38649962149426	66.5957318313356	9.22205475336792e-36	2.13969404998815e-34
RBM43	0.52339284476292	0.225188486249744	1.00115427981442	-0.298204358513176	0.477761435051501	0.775965793564677	2.23503339058949	66.5812826273914	9.36164834601483e-36	2.16910291100873e-34
ANTXR1	1.65576905976772	1.06954809333075	2.2203980604637	-0.586220966436967	0.564629000695987	1.15084996713295	4.89304863370818	66.5779998713903	9.39365771195788e-36	2.1735379782559e-34
CLIC4	0.997686886789849	0.434584720863091	1.56374871817925	-0.563102165926758	0.566061831389398	1.12916399731616	5.98352715810824	66.4984301173548	1.02040610130957e-35	2.3471622921945e-34
WNK1	0.563519357411376	0.531254721038956	1.07779593384236	-0.0322646363724202	0.514276576430983	0.546541212803403	4.61308694805072	66.4975401133515	1.02135118392218e-35	2.3471622921945e-34
SAMSN1	0.934369848508484	0.0630232223461995	1.22632702272138	-0.871346626162285	0.291957174212896	1.16330380037518	1.92728803480276	66.2996162183983	1.25494591838195e-35	2.85677783118458e-34
TMEM140	0.747803167284606	0.36756943177486	1.02498241320599	-0.380233735509746	0.277179245921384	0.65741298143113	4.10465910177062	66.2661418237233	1.29945521214404e-35	2.95399341246468e-34
BLOC1S1	-0.48854827112067	-0.586015456540681	-1.47770553042603	-0.0974671854200109	-0.989157259305362	-0.891690073885351	4.09093941100857	66.249624358186	1.32199845793312e-35	2.99729878563066e-34
ZNF146	0.38095770607193	0.374990021248164	1.11541545229944	-0.00596768482376664	0.734457746227511	0.740425431051277	6.11793915498989	66.1318648538254	1.49451732510049e-35	3.35690055030219e-34
STON1	0.899192219226317	0.62626684706854	1.13485668049083	-0.272925372157777	0.235664461264513	0.508589833422289	1.41651932000763	66.0790501113496	1.57907051513887e-35	3.54210890719929e-34
ADAMTS1	1.22863222957029	0.88546635719787	1.44392054925024	-0.343165872372424	0.215288319679951	0.558454192052375	3.15343146422393	66.0196825262775	1.6798645365175e-35	3.75325289501548e-34
RNF125	0.55347525495114	-0.381538256058691	0.982755875172491	-0.935013511009831	0.429280620221351	1.36429413123118	2.23301525918221	66.0136874380596	1.69039553538013e-35	3.77179273290698e-34
RFTN1	1.13882177236551	0.679756217746199	1.25018223634508	-0.459065554619316	0.111360463979569	0.570426018598885	3.79848166706474	65.9387669253498	1.82773089929656e-35	4.05679403679609e-34
RAB31	1.4071716708385	0.535229291394374	1.88615679284337	-0.871942379444128	0.478985122004865	1.35092750144899	4.5811453398821	65.9238906498143	1.85630601871592e-35	4.111254318001e-34
REEP3	0.402704107986729	-0.101126746730491	0.924011187391703	-0.503830854717219	0.521307079404974	1.02513793412219	4.81553792795606	65.9234624241346	1.85713518716166e-35	4.111254318001e-34
KIRREL1	1.09121014465968	0.961375245344963	1.38612238467496	-0.129834899314718	0.29491224001528	0.424747139329999	3.73071775785309	65.8793564517587	1.94456008135393e-35	4.29915763535986e-34
CFH	1.28917012030197	0.559059690573539	1.61957610564995	-0.730110429728431	0.330405985347978	1.06051641507641	3.00142836328039	65.838130897838	2.03000967197668e-35	4.47635683673082e-34
GBP2	0.691239530464906	-0.0823400991932006	1.26473748630071	-0.773579629658107	0.573497955835807	1.34707758549391	4.77030488677435	65.8120781830479	2.08594455858056e-35	4.58771999205524e-34
TNFSF13B	0.993603418576315	0.0205928797073422	1.43153598583558	-0.973010538868973	0.437932567259268	1.41094310612824	2.37753610420362	65.7394684943524	2.25014229314873e-35	4.92959189021728e-34
MYH9	0.710545253933518	0.616163056751871	1.01619295217727	-0.0943821971816465	0.305647698243757	0.400029895425403	8.88744714641778	65.7236896807758	2.28750722003338e-35	5.00495912611189e-34
PECAM1	1.16555687562457	0.434434621070523	1.29716053526274	-0.731122254554049	0.131603659638166	0.862725914192215	4.93361599288708	65.6530892486106	2.46247406850861e-35	5.36000637772925e-34
COL14A1	1.54639846777754	1.09229212866521	1.80649160344835	-0.454106339112327	0.260093135670818	0.714199474783145	3.2974007026497	65.4195557666213	3.14285824647101e-35	6.77117584708443e-34
EGR2	1.20078675813978	1.06395338093029	1.63918619194618	-0.136833377209487	0.4383994338064	0.575232811015887	2.38132806592385	65.3684823625236	3.31521293152955e-35	7.13340912439052e-34
JAM3	1.04471615310916	0.645636297387035	1.20134613735973	-0.399079855722123	0.15662998425057	0.555709839972693	1.94540224526598	65.3140266657431	3.50945319748957e-35	7.54175241206059e-34
RNF138	0.308000927673919	-0.277645862622749	0.781944147039475	-0.585646790296668	0.473943219365556	1.05959000966222	4.3777090013791	65.3124012463929	3.51542342302264e-35	7.54498310524464e-34
GABARAPL1	0.694122103388001	0.358646717337065	1.18725213136839	-0.335475386050937	0.493130027980386	0.828605414031323	4.29349578245048	65.2944594248657	3.58200602124492e-35	7.66839844167907e-34
MRPL2	-0.591506216870554	-0.467009257582658	-1.60110776926996	0.124496959287896	-1.00960155239941	-1.1340985116873	2.59934902070648	65.2841050351462	3.62100632374877e-35	7.73229049487237e-34
CLMP	1.23981956937774	0.532905712733772	1.61459510125258	-0.706913856643971	0.374775531874832	1.0816893885188	2.57106661369393	65.1176793049605	4.30973040397741e-35	9.14518294642995e-34
UBE4A	0.454118448937485	0.324740665283301	1.01231476925043	-0.129377783654184	0.558196320312942	0.687574103967126	3.97286384976649	65.1024756974077	4.37886115915021e-35	9.28021880040228e-34
AKAP12	1.32532077503189	0.943914417514667	2.02931681345179	-0.381406357517228	0.703996038419896	1.08540239593712	2.90403660575722	65.0819172755047	4.47411483832802e-35	9.47020974112765e-34
ARHGAP30	1.18709827395784	0.400945317026572	1.40838879345818	-0.78615295693127	0.22129051950034	1.00744347643161	3.05701438738225	65.0056250129691	4.84615737009892e-35	1.02320555172926e-33
NIN	0.547736760998564	0.411324577235106	1.1048744590719	-0.136412183763458	0.557137698073333	0.693549881836792	2.76117689562574	64.9264657615217	5.26507006811331e-35	1.10474904994412e-33
TNS3	0.698168708530528	0.829808200874345	1.04017948872533	0.131639492343816	0.3420107801948	0.210371287850984	5.28672139535974	64.9034070412165	5.39380375771762e-35	1.12616488592841e-33
TNS1	1.49215061682477	1.13164471985324	1.90094680586613	-0.360505896971528	0.40879618904136	0.769302086012888	3.67172150423194	64.7936000625369	6.05158056687332e-35	1.25883309550563e-33
LRRC58	0.2656896742322	0.292495054694535	1.03555191136044	0.0268053804623349	0.769862237128238	0.743056856665903	4.36035032083996	64.7692288650315	6.20817038678354e-35	1.28823348898232e-33
TTC3	0.330950239694518	0.55538984276326	1.02139489008176	0.224439603068742	0.690444650387239	0.466005047318498	4.85911028512761	64.7627553225979	6.25044395924468e-35	1.29541409712395e-33
XYLT1	0.557826958307358	0.726484441401379	1.14124507592739	0.168657483094021	0.583418117620034	0.414760634526013	3.14779952945213	64.7418413992272	6.38900205018108e-35	1.32088902851418e-33
MXRA5	1.41677895469515	1.0258113906212	2.12588512677571	-0.390967564073951	0.709106172080566	1.10007373615452	4.45601224771856	64.6421588309765	7.09301888097256e-35	1.45929576027415e-33
SULF1	1.74381158120507	0.940581937215342	2.41099231218553	-0.803229643989724	0.66718073098046	1.47041037497018	5.45835538392381	64.6171413909484	7.28161868436238e-35	1.49445712269216e-33
C14orf132	0.982476662996236	0.691493654063122	1.15675388615471	-0.290983008933114	0.174277223158479	0.465260232091593	1.46199916646838	64.5730382288399	7.62645094697094e-35	1.5633298901127e-33
CHST15	1.13982782086481	0.34294371460353	1.34804591601478	-0.796884106261282	0.208218095149965	1.00510220141125	2.82628075791338	64.5383270352741	7.90934686379814e-35	1.61935488335048e-33
KDR	0.966928090387319	0.703540154280094	1.25193409579483	-0.263387936107225	0.285006005407509	0.548393941514734	3.16618010891935	64.4576762015782	8.60802209479263e-35	1.75389748134068e-33
UHMK1	0.319074468404462	0.0662055165439943	1.04800350507574	-0.252868951860467	0.728929036671274	0.981797988531741	5.04002939000797	64.4418003489757	8.75269065923476e-35	1.78122527620644e-33
NDUFA11	-0.455098594159869	-0.373002287426106	-1.40730651081226	0.0820963067337628	-0.952207916652386	-1.03430422338615	3.140226622548	64.3767083063101	9.37182432520603e-35	1.90035395770774e-33
ARL4C	1.24333769533235	0.478647532775861	1.69084893622046	-0.764690162556489	0.447511240888111	1.2122014034446	4.55972472728005	64.3561787443282	9.57607674480843e-35	1.93944259348392e-33
CALU	0.552682168761709	0.16971387687409	1.03827431576323	-0.38296829188762	0.485592147001518	0.868560438889138	6.52241654088176	64.3406810289231	9.73322271375348e-35	1.96890856117377e-33
TENT5A	0.608389494401785	-0.193417713643466	1.02548725278867	-0.801807208045251	0.417097758386887	1.21890496643214	3.74856201804156	64.3315721963561	9.82679158358143e-35	1.98486873985191e-33
CUL5	0.319351097553869	0.147396202220857	1.04520179890749	-0.171954895333013	0.725850701353624	0.897805596686637	3.78362037840019	64.3307169391286	9.83562332162718e-35	1.98486873985191e-33
COL12A1	1.47264134736131	1.01155238346076	2.00130837061687	-0.461088963900554	0.528667023255561	0.989755987156115	5.48038475255654	64.3260958244671	9.88348093701217e-35	1.99214649769776e-33
MED13	0.387453563095242	0.438359331460765	1.05570594425016	0.0509057683655225	0.668252381154915	0.617346612789393	4.38805057033774	64.2523854423453	1.06792507780641e-34	2.14741934395572e-33
LCP2	1.09452082479716	0.139728764310668	1.3227942295643	-0.954792060486493	0.228273404767136	1.18306546525363	2.86362271799175	64.2219301711977	1.10265457188551e-34	2.21198793037032e-33
MRPL12	-0.513985718739268	-0.582323181284789	-1.5926304087969	-0.0683374625455206	-1.07864469005763	-1.01030722751211	5.51985687259803	64.0538017048165	1.31583613692794e-34	2.63338722616705e-33
COL5A2	1.49401008739358	0.903819890125185	2.00189226138643	-0.590190197268391	0.507882173992853	1.09807237126124	5.92903124549605	64.0227291628143	1.35954937437535e-34	2.71765070799692e-33
NUFIP2	0.35284066997302	0.44520609200518	1.03635154031835	0.0923654220321604	0.683510870345327	0.591145448313166	4.91481094241855	64.0115997410722	1.37555866583233e-34	2.74640205964231e-33
ATP10D	0.634240394210504	0.110887448989586	1.02759651551482	-0.523352945220918	0.39335612130432	0.916709066525238	2.53347221734486	64.000452851711	1.39178286902712e-34	2.77551410162185e-33
GPC6	1.09147593874134	0.591394369068834	1.46132321242378	-0.500081569672509	0.369847273682441	0.869928843354949	2.09582206558629	63.967316882727	1.44115573432249e-34	2.86720394681287e-33
SAMD9	0.684496802515893	0.00604551635899053	1.51141194583662	-0.678451286156902	0.826915143320729	1.50536642947763	3.02961323063674	63.9182221070844	1.51756013339994e-34	3.01565978979511e-33
NAP1L3	0.808164265197822	0.555385472449359	1.05499467272032	-0.252778792748462	0.246830407522503	0.499609200270965	1.06791527121857	63.890717228202	1.56212967481322e-34	3.10057959309872e-33
ATP5MF	-0.447523695054976	-0.473327714659082	-1.18049231141223	-0.0258040196041058	-0.732968616357251	-0.707164596753145	6.29832018748549	63.7584185147958	1.79558698170499e-34	3.55559902789906e-33
RUNX1	0.630931266741139	0.588655382239767	1.0122656086835	-0.0422758845013718	0.381334341942361	0.423610226443733	4.05915577795214	63.7254711130143	1.85898652318727e-34	3.67253115358551e-33
NDUFS7	-0.440140026698128	-0.539381764396849	-1.56047552197238	-0.0992417376987209	-1.12033549527425	-1.02109375757553	2.61745537197751	63.7076312418504	1.89424849018942e-34	3.7291085370384e-33
LTBP1	1.13347544637788	0.961529945612034	1.53101791676884	-0.171945500765845	0.39754247039096	0.569487971156805	4.56610060848885	63.5970289682191	2.12836364537698e-34	4.16572309780562e-33
SLFN11	1.0557721418209	0.321976878591248	1.44297484683303	-0.733795263229652	0.387202705012128	1.12099796824178	2.6029074105311	63.5700243195223	2.18980959455134e-34	4.26621382486352e-33
ZNF644	0.454592979166814	0.289178046123463	1.00627353133937	-0.165414933043351	0.551680552172558	0.717095485215909	4.05846958785101	63.5093237575961	2.33450949150847e-34	4.52723304489891e-33
GEM	1.15532176481138	0.843859522320322	1.43941823830878	-0.311462242491054	0.284096473497407	0.595558715988461	4.54875153062777	63.2980369893745	2.91732273533835e-34	5.59960208211364e-33
BTK	0.921185752512759	0.211910202047561	1.12620499337741	-0.709275550465198	0.205019240864652	0.914294791329851	1.61859889605824	63.1970214871921	3.24557564691376e-34	6.19446533921134e-33
CXCR4	1.26877219267796	-0.0191041522102404	1.43956719127006	-1.2878763448882	0.170794998592105	1.4586713434803	5.31567532436088	63.131407021274	3.47841936136334e-34	6.60899678659035e-33
NUCB2	0.485280181995916	-0.259923899162584	0.872703937250954	-0.7452040811585	0.387423755255039	1.13262783641354	3.78028051951853	63.1087352642799	3.56271506818167e-34	6.75396410961354e-33
CLIC2	0.961941766020095	0.195408677038398	1.31552876061856	-0.766533088981697	0.353586994598467	1.12012008358016	2.56293917370782	63.1030426288651	3.5842011465043e-34	6.78707865085249e-33
SLC4A7	0.616329536253883	0.456660206477182	1.11732827745268	-0.159669329776701	0.500998741198799	0.6606680709755	2.92064022128888	63.096260695462	3.6099685740676e-34	6.82821715392786e-33
MIA3	0.427914326274796	0.158230592715408	1.05124607843893	-0.269683733559388	0.623331752164138	0.893015485723526	4.28403699953716	63.050677165323	3.7880547392208e-34	7.1410750669842e-33
FAM114A1	0.503023805761869	-0.239032343591393	0.780226763486629	-0.742056149353262	0.27720295772476	1.01925910707802	4.81810173315626	63.0300911208826	3.87134734504191e-34	7.27374060123503e-33
IGFBP5	1.64574099879392	1.1149887814891	2.11971460986348	-0.530752217304816	0.473973611069558	1.00472582837437	6.62704268838694	62.9458692655254	4.23171582535819e-34	7.93317558336572e-33
FERMT2	1.17229696411562	0.662002762192314	1.49890203675875	-0.510294201923307	0.326605072643134	0.836899274566441	2.87108810877831	62.8673328476112	4.59806199173343e-34	8.61040633063962e-33
SLA	1.06436351991116	0.174419328290056	1.23191918423581	-0.889944191621103	0.167555664324646	1.05749985594575	2.2950422197868	62.7944066905609	4.96671067207044e-34	9.269912702977e-33
TIMP2	1.386899995263	0.698969074599863	1.77482427833274	-0.687930920663141	0.387924283069734	1.07585520373287	6.1682532911059	62.7235424975081	5.353360924944e-34	9.96952804666252e-33
SLIT2	0.985681053278441	0.765885432394465	1.30326461483059	-0.219795620883977	0.317583561552146	0.537379182436122	1.18382137933768	62.6672757674786	5.68178835559457e-34	1.05695029861617e-32
UQCC3	-0.325223728204815	-0.40170835486258	-1.19353396565089	-0.076484626657765	-0.86831023744607	-0.791825610788305	3.99050845034075	62.6595939624276	5.72816998696409e-34	1.06440615236315e-32
UTRN	0.842746420875219	0.59155358883135	1.3533533301936	-0.251192832043869	0.510606909318383	0.761799741362252	3.61481418596054	62.6466464587776	5.80720736661209e-34	1.07672381591048e-32
TGOLN2	0.359848748266102	0.706685492573858	1.00288300202611	0.346836744307756	0.643034253760003	0.296197509452247	7.36744319255113	62.6255785028088	5.93816363199153e-34	1.09979738934176e-32
YES1	0.33117254218943	-0.0577665767828179	1.01163106259139	-0.388939118972248	0.680458520401958	1.06939763937421	5.15649441760549	62.5930503791776	6.14620428655173e-34	1.13583738078933e-32
TEK	0.996463458774501	0.533074957404209	1.14978273215891	-0.463388501370292	0.153319273384407	0.616707774754699	2.14871938191997	62.5589725104576	6.37201363014392e-34	1.17499653085984e-32
S1PR1	1.08817270313542	0.487367084200169	1.14272698611788	-0.600805618935248	0.0545542829824597	0.655359901917707	2.80601276224536	62.4889577524674	6.86244000553942e-34	1.26130004497896e-32
IL10RA	1.15117011444681	0.326141903693354	1.30204252518433	-0.825028210753455	0.150872410737516	0.975900621490972	2.45377616318126	62.4713159934144	6.99188297083799e-34	1.28369451370027e-32
DNAJC10	0.318432844397069	0.180978181836826	1.00812358123127	-0.137454662560243	0.689690736834205	0.827145399394448	4.26027294249749	62.4202423179354	7.38061964050862e-34	1.352126316137e-32
PRRX1	1.2982772059942	0.391448958693153	1.79594614937199	-0.906828247301046	0.497668943377792	1.40449719067884	2.66920058945013	62.3603419444546	7.86429111583391e-34	1.43451124446599e-32
ABCA1	0.874993928596662	0.592669015724933	1.32220249925234	-0.282324912871729	0.447208570655682	0.729533483527411	2.77554688795857	62.302627939309	8.36040422446196e-34	1.52008167659189e-32
C1S	1.54021738200377	0.852551435233304	1.83623329270833	-0.687665946770466	0.296015910704566	0.983681857475031	6.07934108340358	62.285282269587	8.51556439788391e-34	1.54496668361608e-32
PCM1	0.372267386240244	-0.000201684590123818	1.06391759631917	-0.372469070830368	0.691650210078923	1.06411928090929	4.27988254176602	62.2254027069723	9.0737663011719e-34	1.6427115390471e-32
ZBTB41	0.407457386114096	0.21687688136156	1.02788762298325	-0.190580504752536	0.620430236869153	0.811010741621689	3.07648702543637	62.2057945861287	9.26442864496688e-34	1.67543323599717e-32
TSPYL5	0.909402560146894	0.491466098272358	1.13644024686519	-0.417936461874536	0.227037686718291	0.644974148592828	1.6794285879966	62.1105982093434	1.02488562488756e-33	1.83772219638809e-32
ARHGAP25	0.882587679805686	0.316183428671296	1.04793752108335	-0.56640425113439	0.165349841277666	0.731754092412056	2.02500131392835	62.0824166504515	1.05599592260618e-33	1.89149810485059e-32
BCL6B	1.00103555463649	0.562590640256808	1.16284419840419	-0.438444914379682	0.161808643767698	0.600253558147379	2.50438979964969	61.9781412264207	1.17958643954041e-33	2.10840153971186e-32
MRPL41	-0.433579978035941	-0.547149625522478	-1.20838917685529	-0.113569647486537	-0.774809198819352	-0.661239551332815	7.92995910578304	61.9759443795949	1.18234084109206e-33	2.11109081890972e-32
BDP1	0.402495867481096	0.437653237609113	1.07733237863537	0.035157370128017	0.674836511154276	0.639679141026259	3.05659583690972	61.9406087414727	1.22754271613679e-33	2.18257094929122e-32
CLIP4	0.806761334043181	0.275203733495152	1.02665086750177	-0.531557600548029	0.21988953345859	0.751447134006619	1.18448864946034	61.9017148032145	1.2793058226581e-33	2.26506862164759e-32
ADGRL4	0.955656744466332	0.342024097611047	1.19587697349159	-0.613632646855285	0.240220229025257	0.853852875880542	2.65380396825473	61.8997558034975	1.28197024582986e-33	2.2674093635929e-32
WWTR1	1.07743788554491	0.469023899357861	1.49783317074226	-0.60841398618705	0.420395285197345	1.0288092713844	3.1894032969709	61.8893936383448	1.2961567455687e-33	2.28770988394993e-32
CCDC8	1.12958440818905	0.806332303761796	1.34284179164985	-0.323252104427256	0.213257383460801	0.536509487888057	1.87803835081434	61.8514221346156	1.34950322336718e-33	2.36948637691216e-32
CACNA2D1	0.774886074639401	0.473626511857072	1.09788586252632	-0.301259562782329	0.322999787886918	0.624259350669247	1.19760360354041	61.7093251092934	1.56946207102066e-33	2.7437422667947e-32
KANK2	0.945879854610266	0.620915337669437	1.04787053578306	-0.324964516940828	0.101990681172797	0.426955198113625	4.47321274767028	61.6776406385265	1.62322537634029e-33	2.83242766857065e-32
CCSER2	0.511174973205901	0.390481914301419	1.07532404086048	-0.120693058904482	0.564149067654579	0.684842126559062	4.09875530117886	61.636686090533	1.69546858773031e-33	2.95238762013945e-32
P4HA1	0.428125502778485	-0.229631278836714	1.07548136127683	-0.657756781615199	0.647355858498345	1.30511264011354	5.91252882772614	61.6219441711839	1.72225619198449e-33	2.99594534900207e-32
HOOK3	0.584372708060114	0.551824375835119	1.03367089964723	-0.0325483322249944	0.449298191587116	0.48184652381211	2.7817661084121	61.583796943903	1.79356352898967e-33	3.10718785314508e-32
CSF2RB	1.2981263210791	0.393859737381236	1.55336732941223	-0.904266583697863	0.255241008333132	1.15950759203099	2.72151883971848	61.5280658683747	1.90310492254556e-33	3.28684511725124e-32
NCKAP1L	1.12904915586605	0.346216610686637	1.26184580007389	-0.78283254517941	0.132796644207838	0.915629189387248	2.28839179558407	61.514927054373	1.92989375055599e-33	3.32970738923813e-32
RASSF8	0.915022304996933	0.610737150725025	1.32012025930843	-0.304285154271909	0.405097954311501	0.709383108583409	1.68842420621116	61.2555493904848	2.54361427589505e-33	4.31367356768507e-32
KMT2D	0.699249346502715	0.826344556822798	1.10170236576393	0.127095210320084	0.40245301926122	0.275357808941136	4.03424015720047	61.2243062306277	2.62969569546785e-33	4.45072044009494e-32
MED1	0.415334716362262	0.545921440348726	1.15536020329201	0.130586723986464	0.740025486929748	0.609438762943284	4.22984189305839	61.1890554946434	2.7303371321309e-33	4.61642887876106e-32
MMP14	1.14554382443911	0.660253650260552	1.42654280715341	-0.485290174178559	0.280998982714299	0.766289156892857	7.54212164827202	61.142544639531	2.86907056877516e-33	4.83647414941929e-32
NRP2	1.14366642771032	0.783209916774282	1.48902036714251	-0.360456510936034	0.345353939432195	0.705810450368229	2.84139322821223	61.0606201131285	3.13088123247242e-33	5.26730228064658e-32
SLC2A3	1.35871883146372	0.688788608650105	1.68999954069849	-0.669930222813612	0.331280709234771	1.00121093204838	3.6808310040261	61.044852433105	3.18395974826687e-33	5.3512700604951e-32
NRIP1	0.484678618886489	0.346921421842548	1.03820014755082	-0.13775719704394	0.553521528664329	0.69127872570827	3.85175513144655	61.041276327002	3.19612312721251e-33	5.36637333416964e-32
GPR183	1.27629981546984	0.450621555489506	1.60109838367719	-0.825678259980336	0.324798568207349	1.15047682818768	3.35334300736307	61.0129146293244	3.29425704113347e-33	5.52016822239935e-32
PDGFC	1.07616916791522	0.662557914954051	1.50594350842016	-0.413611252961168	0.429774340504941	0.843385593466109	2.67268275303405	60.9751876127625	3.42950220013343e-33	5.72974497155823e-32
BZW1	0.379023158894912	0.137805621401083	1.04438182367666	-0.24121753749383	0.665358664781743	0.906576202275573	5.43565032461277	60.9543049445325	3.50674655987414e-33	5.83982825699834e-32
CXorf21	0.816993010233046	0.258564232188085	1.12364918744844	-0.558428778044961	0.306656177215393	0.865084955260354	1.45838882025431	60.9536435741906	3.50922128994927e-33	5.83982825699834e-32
RGS1	1.31200642888519	0.552439830033238	1.87925828069273	-0.759566598851954	0.567251851807533	1.32681845065949	4.19761889051244	60.9479079364142	3.53075672187621e-33	5.8698830501192e-32
SDCBP	0.304863779561566	0.0159824983072312	1.00588684630633	-0.288881281254334	0.70102306674476	0.989904347999095	6.86502917370043	60.7924189969436	4.16797239914034e-33	6.88183986254932e-32
FGL2	1.11154098397808	0.0979287010846446	1.48192697709659	-1.01361228289343	0.370385993118508	1.38399827601194	2.89352227738005	60.7216425781765	4.49511952083041e-33	7.3930928750094e-32
FRY	0.739128617783834	0.518709187474372	1.05484870182711	-0.220419430309461	0.315720084043274	0.536139514352735	1.67438234474947	60.6765740692204	4.71675594049577e-33	7.72751935896353e-32
PIK3CD	0.974144527169469	0.356436397404079	1.18499189375072	-0.61770812976539	0.210847366581253	0.828555496346643	2.32178109942181	60.6465013837729	4.87071944545513e-33	7.95660755833487e-32
FKBP7	0.657813454542266	0.414404363597505	1.04611610637296	-0.243409090944761	0.388302651830694	0.631711742775455	3.09330778204793	60.6223581714696	4.99797104505651e-33	8.15659216638159e-32
CYBRD1	1.38904955464025	0.648694750137317	1.74719205066024	-0.740354804502932	0.358142496019994	1.09849730052293	4.32026472832383	60.6132370913465	5.04690987199291e-33	8.22246580580655e-32
APBB1IP	1.06775908126221	0.232846665079313	1.21444030392018	-0.834912416182898	0.146681222657968	0.981593638840867	2.20065252088836	60.5761995782444	5.25062841084587e-33	8.5441584284776e-32
FNDC1	1.94718172269893	1.38172120615738	2.29721880462609	-0.56546051654155	0.350037081927161	0.915497598468711	3.42731918342586	60.4695712989218	5.88442579488559e-33	9.53875586385916e-32
PDGFRB	1.40934821295292	0.990298942920321	1.53716085423878	-0.419049270032603	0.12781264128586	0.546861911318462	5.21495919361701	60.4124654598334	6.25490092313051e-33	1.00908817089396e-31
SORCS2	1.02734390218883	0.803626108084237	1.05108660234954	-0.223717794104592	0.0237427001607102	0.247460494265303	1.43879013827078	60.3167954272452	6.92881815938057e-33	1.11355535233204e-31
VASH1	0.98611375885858	0.657530154954321	1.01306565850882	-0.328583603904258	0.0269518996502454	0.355535503554504	2.3501401088099	60.1616114316764	8.18057326768179e-33	1.30111170493798e-31
UFL1	0.391181481355308	0.263777290044604	1.10351131529756	-0.127404191310704	0.712329833942254	0.839734025252958	4.88303909044588	60.1220999292943	8.53405928140099e-33	1.35097277715224e-31
CALCRL	1.01246274892312	0.443053018819203	1.33527237034797	-0.569409730103917	0.322809621424851	0.892219351528768	2.48054767331341	60.1185150152212	8.56688074193081e-33	1.35489871359507e-31
FGFR1	1.18945636771836	0.614123182692907	1.24004253621228	-0.575333185025457	0.0505861684939131	0.62591935351937	2.69973727117635	60.0568024718006	9.1521843624889e-33	1.43938124829423e-31
MSRB3	1.26913127363887	0.756470920417517	1.69902264158383	-0.512660353221353	0.429891367944956	0.942551721166309	2.7480205655745	60.0284545974469	9.43434768082528e-33	1.48237736443553e-31
KLHL6	0.847984109876891	0.291420211842072	1.00164378133481	-0.556563898034819	0.153659671457917	0.710223569492736	1.25291695426237	59.9980305942932	9.7469043035535e-33	1.52722597951134e-31
EHD3	1.0197947548036	0.572316678569441	0.982001241933701	-0.447478076234156	-0.0377935128698956	0.40968456336426	2.3679596241395	59.9594659525305	1.01580846126e-32	1.58576901285977e-31
ZHX1	0.410972929096494	0.362288185830737	1.0219215233206	-0.0486847432657576	0.610948594224106	0.659633337489864	3.86867065298951	59.9486129426594	1.0276910793444e-32	1.60283749041609e-31
SPRED1	0.601533863102114	-0.0985888189757693	0.956864120536186	-0.700122682077883	0.355330257434072	1.05545293951196	4.41390498428554	59.9294678827262	1.04899376680826e-32	1.63455292575262e-31
RBMS1	0.929880439425705	0.893697702136511	1.42806080427585	-0.0361827372891939	0.498180364850145	0.534363102139338	2.63584697039759	59.9124620066042	1.06828784765623e-32	1.66308295251257e-31
ASAP1	0.640614757496263	0.746434157993995	1.20272160274777	0.105819400497731	0.56210684525151	0.456287444753778	3.83481853805386	59.8648266503651	1.12425144563455e-32	1.74698538806009e-31
CHST11	1.12687121811519	0.415129777491651	1.32551759186557	-0.711741440623542	0.198646373750381	0.910387814373923	2.71873233980854	59.8489804964601	1.14351330135437e-32	1.77202597919051e-31
SMC6	0.337176180419057	0.417028132672686	1.01438180225629	0.0798519522536298	0.677205621837235	0.597353669583605	3.70922926569985	59.8292062918589	1.16801546372363e-32	1.80833631510136e-31
CAVIN1	1.22584533836193	0.511789776909564	1.42540547009288	-0.714055561452363	0.19956013173095	0.913615693183313	6.52230929099339	59.8106580800101	1.19147757821492e-32	1.8412852491883e-31
PXDN	1.36927547734994	0.807060383543223	1.43112750949216	-0.562215093806719	0.0618520321422231	0.624067125948942	4.07248302826797	59.7726971381254	1.24098152746948e-32	1.91603464172641e-31
TCEAL3	0.783302948511943	0.529469236118967	1.33632807548761	-0.253833712392976	0.553025126975668	0.806858839368644	3.10447973577321	59.6045255894842	1.48636208577225e-32	2.28030354139682e-31
GUCY1A1	1.22013023579045	0.632665763254579	1.5101526666102	-0.58746447253587	0.290022430819753	0.877486903355623	2.13622815444274	59.5907509085067	1.50850101402088e-32	2.31216793355958e-31
SVEP1	0.948085929945713	0.788131889393663	1.14486778113567	-0.159954040552049	0.196781851189957	0.356735891742006	1.55613423821314	59.5137454871518	1.63850872016036e-32	2.50235540616896e-31
TLR1	0.8418645364831	0.117203700996263	1.08911592424137	-0.724660835486837	0.247251387758269	0.971912223245106	1.48423140838203	59.4608266080327	1.73431968179553e-32	2.64151431426585e-31
MRAS	1.03327857810056	0.418831922131615	1.22787371752447	-0.614446655968947	0.194595139423909	0.809041795392856	2.23271981441549	59.4335803012356	1.78582411268888e-32	2.71018464397376e-31
SMIM22	-0.656888551730185	-0.456652372087968	-1.39301116386918	0.200236179642217	-0.736122612138999	-0.936358791781216	5.45765067768351	59.3968182239081	1.85775975007059e-32	2.80838677752432e-31
MCRIP2	-0.363730102989396	-0.350732622257872	-1.08029409724846	0.0129974807315243	-0.716563994259062	-0.729561474990587	5.44997957150575	59.3150006606724	2.02848087643526e-32	3.04831587934768e-31
COL5A1	1.46181381737849	1.014283805199	1.83342776072697	-0.447530012179486	0.37161394334848	0.819143955527966	5.8862169269302	59.2052712910881	2.28244543086154e-32	3.41477287623404e-31
C4orf48	-0.472460005837486	-0.349838739582737	-1.93207255586016	0.122621266254749	-1.45961255002267	-1.58223381627742	5.77253944490498	59.1250801794603	2.48803084397518e-32	3.71014913260289e-31
VGLL3	0.83957052315606	0.503832017634917	1.17599804560509	-0.335738505521143	0.336427522449025	0.672166027970168	1.06334100856144	59.066409416075	2.65013667811443e-32	3.93352009051237e-31
TXNIP	0.738949042866931	0.261861986290361	1.47080036118358	-0.47708705657657	0.731851318316652	1.20893837489322	8.29978404912907	59.0229947535376	2.77688263954542e-32	4.1144144442598e-31
CMKLR1	1.14496166374116	0.349098942279709	1.26817592551748	-0.795862721461447	0.123214261776324	0.919076983237771	2.15797730665113	58.9956139939002	2.85993160045491e-32	4.23004419118073e-31
COL15A1	1.39588611738488	0.647297525085272	1.70145054188743	-0.748588592299607	0.305564424502546	1.05415301680215	4.96846855330404	58.9743879029525	2.92602553096381e-32	4.32401550686874e-31
SLFN5	0.754608906982485	0.111889864761258	1.35089028952087	-0.642719042221227	0.596281382538388	1.23900042475961	3.06011504492866	58.9639279799371	2.95915778353484e-32	4.36614080134465e-31
EVL	0.99364688594352	0.441838424061582	1.09577870559932	-0.551808461881937	0.102131819655799	0.653940281537737	2.50366504291662	58.9384585267869	3.04141774157051e-32	4.47496403073759e-31
TRIM22	1.07355991810996	-0.0719008416981115	1.32764493785462	-1.14546075980808	0.254085019744655	1.39954577955273	3.69994789665091	58.8508843239703	3.34218976922316e-32	4.88347122767719e-31
SH3PXD2B	0.654489200113679	0.688672082326854	1.05419374295564	0.0341828822131749	0.399704542841965	0.365521660628791	4.46923740206635	58.849099032453	3.34862248562102e-32	4.88864152157517e-31
CD86	1.06811786497177	0.0208339911580913	1.3396910562791	-1.04728387381368	0.27157319130733	1.31885706512101	2.49845418492659	58.8095285993385	3.49443794062776e-32	5.08832338406409e-31
CD34	0.981668000904126	0.621086687484374	1.10551018248892	-0.360581313419752	0.123842181584793	0.484423495004545	3.35991461294931	58.7866069731364	3.581802823685e-32	5.21104491773155e-31
GLIS2	1.20945979199731	0.881162308719786	1.3138466687188	-0.328297483277526	0.104386876721489	0.432684359999014	2.93119059438037	58.7700559213007	3.64624732565777e-32	5.30023782940494e-31
CAVIN2	1.15568119873098	0.816032111451716	1.46640569049992	-0.339649087279266	0.310724491768934	0.6503735790482	2.56333808019213	58.6745151027738	4.04168534868508e-32	5.84988065335387e-31
JUN	0.761757904835992	1.16570124353401	0.603281721714228	0.403943338698017	-0.158476183121764	-0.562419521819781	7.95419728517389	58.4834120869474	4.96666268901416e-32	7.11551310264107e-31
COL8A2	1.33131257753611	0.955530272874219	1.69793177041285	-0.37578230466189	0.366619192876742	0.742401497538631	2.60844723825458	58.4305946004683	5.25793803838161e-32	7.51369132033027e-31
KCNE4	1.11570517412445	0.623689812574458	1.32015200440618	-0.492015361549991	0.204446830281733	0.696462191831724	2.13548340785419	58.4082494311232	5.38627417768957e-32	7.68713439578943e-31
LMAN1	0.495883065545156	-0.161413484745355	1.03729756864236	-0.657296550290511	0.541414503097206	1.19871105338772	5.75454973981254	58.4043024318378	5.40926794656555e-32	7.71037509581761e-31
FBXO32	0.910898956455521	0.488521207498071	1.41550543166002	-0.422377748957451	0.504606475204503	0.926984224161953	3.94262899486157	58.3963372292515	5.45597094240392e-32	7.7638420546036e-31
FSTL1	1.24022144211449	0.721936325856983	1.52922706566626	-0.518285116257512	0.28900562355177	0.807290739809281	5.73944736548347	58.3928359369005	5.47662827019277e-32	7.78667745049041e-31
PSD3	0.534291556669202	0.243077009717343	1.10214332071176	-0.291214546951859	0.56785176404256	0.859066310994418	2.47307823671564	58.3778127013314	5.56615942648172e-32	7.9006721741767e-31
BICC1	1.14739287160122	0.710738192009139	1.32441333538453	-0.436654679592079	0.177020463783311	0.61367514337539	2.26635794654484	58.3554992232943	5.70185724451021e-32	8.0864878855602e-31
DPYSL3	1.4139690126674	0.875737903995286	1.84846034095479	-0.538231108672111	0.43449132828739	0.972722436959501	4.75221391292313	58.3296903714118	5.86296149405213e-32	8.28713661891503e-31
KITLG	0.633291291728812	-0.259372454965388	1.02009223777731	-0.8926637466942	0.3868009460485	1.2794646927427	3.60576444300684	58.3187920018181	5.9323569027807e-32	8.37821408401914e-31
ADAMTS12	1.29426979450454	0.803732764424236	1.6094496463656	-0.490537030080306	0.315179851861062	0.805716881941367	2.80069386934916	58.295088675126	6.08614952405108e-32	8.58106440824264e-31
PPP4R2	0.319386789371944	0.248152594775746	1.06834662304167	-0.0712341945961983	0.748959833669722	0.82019402826592	4.95124521522915	58.265818722847	6.28159660487793e-32	8.84187068774943e-31
SEC24D	0.520514621592925	-0.157643460266848	0.887542870880697	-0.678158081859773	0.367028249287772	1.04518633114755	4.26779393545423	58.2508838523067	6.38373900372422e-32	8.97069347020847e-31
PALMD	0.76578774382907	0.399388467932681	1.03841859681545	-0.366399275896389	0.272630852986385	0.639030128882774	1.2698561545751	58.1880879050894	6.83178772686791e-32	9.56846820020944e-31
CHD1	0.234899639358066	0.284385548548012	1.03270995700802	0.0494859091899462	0.797810317649958	0.748324408460012	3.95137021877488	58.166800862014	6.99073159130727e-32	9.78296995101667e-31
PANK3	0.25783441580291	0.119690267332319	1.00995720043557	-0.138144148470591	0.752122784632659	0.89026693310325	4.50956723573166	58.1650613744805	7.00388280102396e-32	9.79326029735892e-31
FOXN2	0.337506448500754	0.210224405193539	1.01143458143439	-0.127282043307215	0.67392813293364	0.801210176240855	3.95109020266974	58.1581205799298	7.05660577370161e-32	9.8588195304875e-31
TWF1	0.262915945448404	-0.0936910773600959	1.11515753953807	-0.3566070228085	0.852241594089667	1.20884861689817	5.95164661761001	58.0852416363363	7.63485549775622e-32	1.06402924267822e-30
ABI3BP	0.883865520252792	0.662165179068972	1.18968138133997	-0.221700341183821	0.305815861087174	0.527516202270995	1.24895067721374	58.0676018774805	7.78182745343979e-32	1.08292277783651e-30
BTG2	0.703240113174167	0.922548361271054	1.06574900832576	0.219308248096887	0.362508895151592	0.143200647054705	7.23964169896825	58.0179121072535	8.21129237726342e-32	1.14059983177925e-30
PTPN11	0.407282494468215	0.361493339357797	1.03218996142395	-0.0457891551104179	0.624907466955738	0.670696622066156	5.88518942633244	58.0076129264662	8.30324349308746e-32	1.15147853728851e-30
MS4A7	1.15279289847889	0.192238599054702	1.36971708804775	-0.96055429942419	0.216924189568859	1.17747848899305	2.57273829415633	57.9944733318111	8.42205668432192e-32	1.1669972063567e-30
FGD5	0.984053415279599	0.793630567867128	1.21718134416997	-0.190422847412471	0.233127928890372	0.423550776302843	2.52098265940512	57.9613016951513	8.7296597865291e-32	1.2076386851291e-30
NSRP1	0.372507852974627	0.476396028656246	1.06377713828259	0.103888175681619	0.691269285307961	0.587381109626342	4.38015188289755	57.9326535431884	9.0043826236355e-32	1.24462378801823e-30
PODXL	0.771586009628164	0.255305333659288	1.13313102399748	-0.516280675968877	0.361545014369317	0.877825690338193	5.26626985356805	57.886818857719	9.4620917636376e-32	1.30468728146614e-30
KIF13A	0.556490591931496	0.203320117092956	1.00103927887235	-0.35317047483854	0.444548686940856	0.797719161779396	4.0298230405457	57.8175235901992	1.01988428971442e-31	1.40169776546511e-30
MNDA	1.25775292283872	0.166655529821975	1.59205775424683	-1.09109739301675	0.334304831408105	1.42540222442485	2.73549344631521	57.8055221614747	1.03321753492034e-31	1.418868079865e-30
RRM2B	0.536449100813829	0.131519301798738	1.14021340074598	-0.404929799015091	0.603764299932153	1.00869409894724	4.15028533415875	57.7949364742695	1.04512316491293e-31	1.43405161482894e-30
BIN2	0.671727968278897	0.348795795114984	1.01562339471314	-0.322932173163914	0.343895426434239	0.666827599598153	2.57957731344618	57.5768270129151	1.32355615212692e-31	1.79856693206563e-30
TBCEL	0.591034441753276	0.463586518650691	1.0119390653098	-0.127447923102585	0.420904623556521	0.548352546659105	2.24860839965075	57.5341925983832	1.38613366589243e-31	1.87756084607771e-30
FYN	0.92809969040403	0.201459449021568	1.17997492505825	-0.726640241382462	0.251875234654215	0.978515476036677	3.30252086214871	57.5226990366965	1.40350637420615e-31	1.8995694043843e-30
NID2	1.2951921612622	0.767051251936752	1.24318543301905	-0.528140909325445	-0.0520067282431516	0.476134181082293	3.14337781505386	57.5127369600655	1.4187410343109e-31	1.91865130588834e-30
SERPING1	1.44772964923638	0.720904044351318	1.74621819271888	-0.726825604885065	0.298488543482501	1.02531414836757	5.10512153489813	57.4507893021193	1.51727474958195e-31	2.03722478499115e-30
SORL1	0.561743337101357	0.772356930047565	1.25348092788438	0.210613592946208	0.691737590783027	0.481123997836819	4.67903580408824	57.3487309460175	1.69482669304467e-31	2.25945680127999e-30
SERPINB8	0.385354840283611	-0.337549329758287	0.676116727539052	-0.722904170041897	0.290761887255441	1.01366605729734	3.0337336365233	57.3300265725986	1.72956141907729e-31	2.30394494713206e-30
MRC2	1.37605574934679	0.838917846986193	1.62917136685951	-0.537137902360595	0.253115617512726	0.790253519873321	4.4961116191794	57.2788059157557	1.82838396955962e-31	2.42983742170193e-30
DENND4C	0.345272580550591	0.478036204611438	1.06560747594797	0.132763624060847	0.720334895397378	0.587571271336531	4.39262188412737	57.2716469195956	1.84264069074325e-31	2.44493667771753e-30
MPEG1	1.36740874607339	0.346385082734024	1.59379065921415	-1.02102366333937	0.226381913140754	1.24740557648012	3.60393564525225	57.2393295410516	1.90840131086371e-31	2.52623875719428e-30
GLI1	0.951193066775965	0.734781241942408	1.07782395264543	-0.216411824833556	0.126630885869464	0.34304271070302	1.82128559457548	57.1984950349095	1.99487457481999e-31	2.63451340447885e-30
IRAG1	1.11545912663814	0.866291210073706	1.40682946912466	-0.249167916564438	0.29137034248652	0.540538259050959	3.01600190755507	57.1871859929028	2.01951162119465e-31	2.66080895425888e-30
COLEC12	1.15898873823211	0.469162100911412	1.42027080707308	-0.689826637320702	0.261282068840971	0.951108706161673	1.59231036700725	57.1181133131272	2.17676405564968e-31	2.86352972460893e-30
JAM2	0.903810061286824	0.455967078212616	1.0955086772994	-0.447842983074208	0.19169861601258	0.639541599086789	1.58186931846836	57.1141644431806	2.18611703409076e-31	2.87359555041456e-30
NAV1	0.687024124013094	0.704171663392053	1.08764233963084	0.0171475393789597	0.400618215617746	0.383470676238787	2.18509812507027	57.0927837738723	2.23746292651185e-31	2.93651797138397e-30
MZT2B	-0.298709010552449	-0.455433180883028	-1.09721550386771	-0.156724170330579	-0.798506493315261	-0.641782322984683	5.87808366960852	57.0493379383637	2.34556034611394e-31	3.0712294423419e-30
KDM7A	0.282059436724	0.536018551667028	1.0194415985216	0.253959114943028	0.737382161797599	0.483423046854571	4.55191171451667	57.0338142087607	2.38544395958409e-31	3.11620525300347e-30
CCDC80	1.57272951281589	0.920981343442014	1.99493075273462	-0.651748169373874	0.422201239918729	1.0739494092926	2.9990870845294	56.9788028904581	2.53234313630307e-31	3.29282585953003e-30
TSHZ2	0.736781949692543	0.411414787153479	1.03916779071305	-0.325367162539065	0.302385841020505	0.62775300355957	1.07815401515708	56.8818429189006	2.8137318889921e-31	3.64468905958325e-30
TMEM119	1.36730662514863	0.913542561274327	1.53931838037977	-0.453764063874305	0.172011755231136	0.625775819105442	3.94110174391805	56.7108694329348	3.38862834784789e-31	4.3460380731586e-30
EPAS1	0.661271935766149	0.487952180086972	1.05327868336745	-0.173319755679177	0.392006747601306	0.565326503280483	5.85256280300234	56.6027752667282	3.81157126254222e-31	4.84798570750005e-30
IKZF1	0.886895129724903	0.226471367141429	1.026741914137	-0.660423762583475	0.139846784412095	0.80027054699557	1.50966302440808	56.5957607589706	3.84078196908319e-31	4.87784886674303e-30
HSPG2	1.34019350334901	1.04760269210408	1.45260414373782	-0.292590811244922	0.112410640388817	0.405001451633739	5.22284957779485	56.5114014807598	4.21020286867273e-31	5.32294436038556e-30
SARAF	0.339437452770196	-0.263797094198924	0.764906417906908	-0.603234546969119	0.425468965136712	1.02870351210583	7.45648245213248	56.4528194222259	4.48754372294956e-31	5.65664933017471e-30
ZKSCAN1	0.346320297238239	0.664619960497989	1.09758586945342	0.31829966325975	0.751265572215181	0.432965908955431	5.56302149853978	56.4331538087803	4.58470087846717e-31	5.77050540523017e-30
HIP1	0.751531351791657	0.655358165233124	1.13023921457759	-0.0961731865585329	0.378707862785932	0.474881049344465	3.39384409418353	56.3856501665499	4.82819621981735e-31	6.04882328192556e-30
FPR3	1.42674403387027	0.257964085407266	1.71928465900311	-1.168779948463	0.292540625132838	1.46132057359584	3.60526724591272	56.3095123681363	5.2458517152612e-31	6.53931227472154e-30
LZTS1	0.997659703700941	0.672608240577208	1.06205632035651	-0.325051463123733	0.0643966166555658	0.389448079779299	1.98899127913203	56.2913964519789	5.35045840410215e-31	6.66479298699775e-30
GBP1	0.914799064187519	-0.0926292638520971	1.42901628699003	-1.00742832803962	0.514217222802513	1.52164555084213	4.60810246434412	56.2252087112251	5.75077603463473e-31	7.13713137406431e-30
COL4A2	1.20437816746186	0.878290324465501	1.29221897963252	-0.326087842996363	0.0878408121706524	0.413928655167015	5.87125242019639	56.1935846331811	5.95253233495146e-31	7.38210159101799e-30
PTAFR	1.15295131541204	-0.0375048077824811	1.25788815735158	-1.19045612319452	0.104936841939545	1.29539296513406	3.12725463573469	56.1187704274994	6.45859733183589e-31	7.98040728105632e-30
AKAP11	0.215762445742753	0.606382969973275	1.12828387917838	0.390620524230522	0.912521433435625	0.521900909205102	4.50146821925232	56.015687063244	7.22744740213409e-31	8.90436280594069e-30
PDGFRA	1.08140175643186	0.790446536012967	1.39030237266185	-0.290955220418895	0.308900616229988	0.599855836648883	3.14966597437894	55.9899429095116	7.43340261991374e-31	9.14151032785138e-30
MAP1B	0.931856029389823	0.630979219953418	1.27722428948868	-0.300876809436405	0.345368260098853	0.646245069535258	1.94518525519917	55.9383232291135	7.86429495608807e-31	9.63101055174107e-30
CLEC7A	1.02025992099874	0.0833629656908412	1.23389909743567	-0.936896955307898	0.213639176436935	1.15053613174483	1.99321770205177	55.9180687877443	8.04014248630039e-31	9.83389187082548e-30
MYH10	1.06678594692625	0.779150266438136	1.49993134209498	-0.287635680488114	0.433145395168727	0.72078107565684	3.04409043872506	55.9162764343109	8.05589247464674e-31	9.846026033955e-30
ARRDC3	0.570316595331233	0.284964851398128	1.17832429337074	-0.285351743933106	0.608007698039509	0.893359441972615	5.15326120070075	55.9113729477791	8.0991395158525e-31	9.88457843657981e-30
MAFB	1.27536379700579	0.262080268615783	1.50768035636059	-1.01328352839001	0.232316559354804	1.24560008774481	3.5560593267682	55.9082120074844	8.12714142777891e-31	9.91159175860026e-30
ARHGEF17	1.09814630958203	0.773720951521455	1.0582685813087	-0.324425358060572	-0.0398777282733249	0.284547629787248	2.9865875682536	55.8874301812287	8.31367875226871e-31	1.01317711258709e-29
IMPACT	0.496654689776084	-0.164173158944951	0.913343629035861	-0.660827848721035	0.416688939259777	1.07751678798081	4.07650562413057	55.8652660560601	8.5173648188276e-31	1.03725168821065e-29
MAPK6	0.437269025165488	-0.127795983771415	0.900219606215934	-0.565065008936903	0.462950581050446	1.02801558998735	4.71538607419514	55.7738027844731	9.41230603354346e-31	1.14294220857356e-29
MOB1B	0.426546944843028	0.376814468049794	1.04410997415926	-0.0497324767932343	0.617563029316233	0.667295506109467	2.9939658249682	55.6004727077875	1.13756454522101e-30	1.37345266142445e-29
LHFPL6	1.14231051862408	0.675636552796337	1.24229312596666	-0.466673965827742	0.0999826073425831	0.566656573170325	3.33655285322492	55.5348691145678	1.22218123438413e-30	1.47245814764496e-29
RASSF5	0.945668278888326	0.265829824089965	1.13578732577097	-0.679838454798361	0.190119046882642	0.869957501681003	2.649447050536	55.5150725317552	1.24893611806346e-30	1.50254843092663e-29
CNTRL	0.498549352196318	0.460470533047475	1.00164537791128	-0.0380788191488439	0.503096025714962	0.541174844863806	2.87194717117105	55.5078564305658	1.25883422366129e-30	1.51230219572282e-29
RB1CC1	0.426668536660181	0.620509880627037	1.20908760294766	0.193841343966857	0.782419066287482	0.588577722320625	4.52832224386112	55.3975702981546	1.42029682950154e-30	1.70022918122683e-29
SPARCL1	1.42234438255236	0.662169542018796	1.8109463551948	-0.760174840533564	0.388601972642437	1.148776813176	5.57234597607341	55.3948987085037	1.42445605862683e-30	1.70400051602449e-29
PLCL2	0.730358305890129	-0.168054493453422	1.01540275098056	-0.898412799343551	0.28504444509043	1.18345724443398	1.97437127052976	55.3699334932805	1.46391894980741e-30	1.7474950516747e-29
SOGA1	0.582038498186545	1.09488041336043	0.952796916260017	0.512841915173882	0.370758418073472	-0.14208349710041	3.3246858224255	55.3606645559578	1.47884840932864e-30	1.76282487522724e-29
CYYR1	0.890546404558846	0.364177057522585	1.0655923698508	-0.526369347036262	0.175045965291949	0.701415312328211	2.60135474185683	55.1945885691981	1.77382921967988e-30	2.10257890172722e-29
COL4A1	1.18029027354704	0.802766515639133	1.41151844917865	-0.37752375790791	0.231228175631611	0.608751933539521	6.23593715933838	55.1803354730262	1.80174636909988e-30	2.13006679146541e-29
ST13	0.351456015235962	0.319280653313874	1.00528141053927	-0.0321753619220884	0.65382539530331	0.686000757225399	7.32255356197841	55.1793649898741	1.80366319565155e-30	2.13046678585666e-29
CDC42EP3	0.630406610433542	0.380720193783943	1.04365606155748	-0.249686416649599	0.41324945112394	0.662935867773538	2.98990402506371	55.1492653779106	1.86414151195283e-30	2.19423096016692e-29
PPP1R16B	1.04772992754459	0.390873492231726	1.09822793415574	-0.656856435312865	0.0504980066111518	0.707354441924017	1.98884665310291	55.1258982189446	1.91249343016255e-30	2.24801158864827e-29
GIMAP6	1.12318664431631	0.315738346459691	1.1694385234426	-0.807448297856621	0.0462518791262876	0.853700176982909	2.93119631168128	55.0298801899727	2.12476253243692e-30	2.48805502520149e-29
CCN4	1.19347233759917	0.534669059635718	1.48364532931093	-0.658803277963453	0.290172991711758	0.948976269675211	2.83681401227289	55.007886113321	2.17662608051102e-30	2.54607971786092e-29
VIM	1.13908927697058	0.32945718270576	1.27871745794864	-0.809632094264823	0.139628180978054	0.949260275242877	6.37479864838808	54.9983316856933	2.1995504078372e-30	2.56933651028894e-29
TIGIT	0.786036568786478	0.138301444799044	1.0331410465602	-0.647735123987434	0.247104477773726	0.89483960176116	1.33918556561243	54.9261212417634	2.38083447670971e-30	2.77151448284656e-29
CMTM3	1.0830120145143	0.530679409961886	1.26907401998933	-0.552332604552413	0.186062005475035	0.738394610027449	4.1859108011842	54.9194046536219	2.39844101608593e-30	2.78816704767429e-29
BIRC3	0.747540968568824	-0.0845939669855129	1.37424849808904	-0.832134935554337	0.626707529520219	1.45884246507456	3.80377995818689	54.9153868661773	2.40903549432508e-30	2.79663357626425e-29
USP12	0.334092706934204	0.740035545277022	1.16152122487578	0.405942838342819	0.827428517941575	0.421485679598756	5.19860423368403	54.8967310526417	2.4588480150517e-30	2.84858723060619e-29
HEYL	1.06017515257872	0.830783306612943	1.07492960201645	-0.229391845965775	0.0147544494377279	0.244146295403503	3.42419305898061	54.8720322352405	2.52639082959096e-30	2.92482984939143e-29
CD4	1.28824244683685	0.379853856493011	1.41627227607973	-0.908388590343843	0.128029829242879	1.03641841958672	4.21644272090759	54.8624417412113	2.55311703116667e-30	2.9537465598244e-29
IL7R	1.20951509508206	0.376810482019138	1.57715921877231	-0.832704613062919	0.36764412369025	1.20034873675317	3.09550804216354	54.8612242226936	2.55653018687309e-30	2.95567086834177e-29
PIK3AP1	0.569319086886473	-0.425335690513583	1.1193447207364	-0.994654777400056	0.550025633849926	1.54468041124998	3.72457092062547	54.8281421176754	2.65104629249039e-30	3.05866276820049e-29
EEA1	0.488622500270671	0.568708526365939	1.18920484729948	0.0800860260952683	0.700582347028806	0.620496320933538	3.53691677695381	54.7737012576491	2.81428627300773e-30	3.23815459382654e-29
RND3	0.438275069382814	0.408202798200673	1.06092867278345	-0.0300722711821413	0.622653603400633	0.652725874582774	5.25726340134615	54.6567332217204	3.19998020712663e-30	3.65950343118321e-29
CCDC68	0.41099307314696	-0.5407695280475	0.867653191346448	-0.95176260119446	0.456660118199488	1.40842271939395	2.75487860236094	54.6499716572579	3.22383381230677e-30	3.68428801919308e-29
RHOJ	1.00264863564135	0.527702348108539	1.04438603922998	-0.474946287532811	0.0417374035886351	0.516683691121446	2.45598560962929	54.5410246969021	3.63375733474229e-30	4.14155162895628e-29
CD109	1.01636968478712	-0.068635001371272	1.48132261344767	-1.08500468615839	0.46495292866055	1.54995761481894	1.96680971912161	54.5332834965503	3.66480267649627e-30	4.17130606527618e-29
DAPK1	1.04187497844109	-0.26241341811523	1.17143546376332	-1.30428839655632	0.129560485322231	1.43384888187855	2.6033685261853	54.5253408912276	3.69693262593769e-30	4.20504302927364e-29
TMOD2	0.620200141704799	0.51503742529072	1.07169131327435	-0.105162716414079	0.451491171569552	0.55665388798363	1.61180596081853	54.5021326111988	3.79244655696322e-30	4.30788263575426e-29
GLT8D2	1.11251290888912	0.642302137915511	1.38201467089848	-0.470210770973607	0.269501762009364	0.739712532982971	2.79493718072046	54.4657033881832	3.94739472611282e-30	4.477867314894e-29
ECM2	0.94432551992972	0.631189125331982	1.29046029532367	-0.313136394597738	0.346134775393952	0.65927116999169	1.60777891701565	54.2763576587448	4.86128585868032e-30	5.47048497261621e-29
GGT5	1.3291397917087	0.777001942751242	1.30302499377377	-0.552137848957461	-0.026114797934929	0.526023051022532	3.36737450228529	54.2471875458842	5.01985744943438e-30	5.64141132258125e-29
LATS2	0.698613930598673	0.434348891354567	1.10259411196607	-0.264265039244106	0.403980181367397	0.668245220611503	3.41722374793933	54.229657318368	5.11764197220059e-30	5.73984665022843e-29
NR1D2	0.416037767094742	0.524083967296821	1.09118742775205	0.10804620020208	0.675149660657307	0.567103460455227	4.17902482953635	54.2089578266557	5.23557091309961e-30	5.865732738922e-29
DIP2C	0.769084342576924	0.499522745027432	1.09227150791998	-0.269561597549492	0.32318716534306	0.592748762892552	2.72109170106849	54.1623978238929	5.51090324016899e-30	6.15639329561471e-29
CCR5	1.00645147586896	0.253469425436739	1.27396946515115	-0.752982050432218	0.267517989282192	1.02050003971441	2.18288047754296	54.1119669900537	5.82555832166064e-30	6.4993068435383e-29
TMEM45A	0.71195846005627	-0.0727777719832701	1.1089405742562	-0.78473623203954	0.396982114199932	1.18171834623947	1.91540252773239	54.0791064662488	6.0402334931762e-30	6.72548344978505e-29
RARB	0.657145274603651	0.551316114538641	1.04903694744528	-0.105829160065011	0.391891672841624	0.497720832906635	1.66828566296935	54.0711131628771	6.09364353975438e-30	6.78048307180443e-29
ANP32E	0.514009217024173	-0.0996515044927841	1.11670195997531	-0.613660721516958	0.602692742951139	1.2163534644681	5.56703772245314	54.0696522794781	6.10345608332002e-30	6.78693065854895e-29
CCR1	1.13789766628188	0.264100404720439	1.41447361123402	-0.87379726156144	0.27657594495214	1.15037320651358	2.97382821830753	54.0400494608572	6.30574866094664e-30	7.00726319947695e-29
FMC1	-0.370248961158811	-0.507023281484417	-1.33237325568433	-0.136774320325606	-0.962124294525521	-0.825349974199915	1.56100327003264	53.9199906921867	7.19761112071606e-30	7.94606859085065e-29
MMP19	1.09928145326492	0.585390387954647	1.28924730208056	-0.513891065310275	0.189965848815635	0.703856914125909	2.50085703212559	53.9115659158361	7.2647572982221e-30	8.00972686189749e-29
TMED7	0.149081484210445	-0.304217827999864	0.936029758872885	-0.453299312210309	0.78694827466244	1.24024758687275	6.0206538323128	53.8361797417477	7.89430216499632e-30	8.66424027738485e-29
GPNMB	1.72964045491917	0.504741450475391	2.0503041501848	-1.22489900444378	0.320663695265632	1.54556269970941	4.75951289189686	53.7070704797957	9.10242805389827e-30	9.92570124327926e-29
FGF7	1.07807681592115	0.644245811439998	1.40037435056884	-0.43383100448115	0.322297534647693	0.756128539128842	1.57145365807084	53.6288511579612	9.92299514763e-30	1.07995690102203e-28
MOXD1	1.20966981755735	0.890342694291495	1.53766971557458	-0.319327123265858	0.327999898017226	0.647327021283084	2.52138062239544	53.5840397005768	1.042615784421e-29	1.13325760712067e-28
RGS2	1.15958247345801	0.147076116419644	1.46568993543087	-1.01250635703837	0.306107461972858	1.31861381901123	4.5426950802547	53.5767536523156	1.05103572766109e-29	1.14094116169174e-28
SLIT3	1.06444297969955	0.861737090541925	1.13946522246839	-0.202705889157627	0.0750222427688367	0.277728131926463	1.576394321595	53.5081519872828	1.13373980569088e-29	1.22913986251121e-28
TAGAP	0.907277313998942	0.214963124646813	1.12389176797753	-0.692314189352129	0.216614453978591	0.90892864333072	1.80565942281281	53.5044745319372	1.13835340871965e-29	1.2333500594409e-28
LY96	1.01429681763938	0.0303663378735495	1.49277536847021	-0.983930479765831	0.478478550830828	1.46240903059666	3.32612913822341	53.4921300989388	1.15397861179245e-29	1.24867730504717e-28
TNFSF4	1.02425256248332	0.426040884326533	1.34640753431567	-0.598211678156787	0.322154971832346	0.920366649989133	2.03450687356476	53.4657514351115	1.18809365153585e-29	1.28394688855355e-28
GBP4	1.06742643974454	-0.247821036807947	1.56998259480498	-1.31524747655249	0.502556155060434	1.81780363161292	3.69183073241415	53.4189321474514	1.25115791602299e-29	1.34950883521994e-28
BOC	1.1097911234982	0.800684289131977	1.19270772358236	-0.30910683436622	0.0829166000841675	0.392023434450388	1.50028725287739	53.3739953242544	1.31484680117406e-29	1.41369047222349e-28
EGFR	0.495672750159724	0.404690194014429	1.0657156699134	-0.0909825561452955	0.570042919753679	0.661025475898974	4.05241119954812	53.2315426006857	1.53908184000648e-29	1.64535641516136e-28
CSF1R	1.4474406667224	0.426241153481741	1.47305468671248	-1.02119951324066	0.0256140199900763	1.04681353323073	3.91578623183467	53.1840534847125	1.62207088800162e-29	1.73188365165837e-28
THOC2	0.331120037091341	0.556588031195591	1.07968485532827	0.22546799410425	0.748564818236924	0.523096824132675	4.63420006202267	53.1238547019917	1.73376220954844e-29	1.84530418912934e-28
GJA1	1.04188160712991	0.541627181673801	1.4125007403048	-0.500254425456109	0.370619133174891	0.870873558631	4.48239248528606	53.0534536126129	1.87422154281709e-29	1.98853492963087e-28
ETV1	0.551210922074666	0.0804679659380434	1.06171480486664	-0.470742956136623	0.510503882791974	0.981246838928597	1.78153894965003	52.8826165563415	2.26445656294805e-29	2.38757402027188e-28
PRKAR2B	0.933272303762987	-0.0392817177920435	1.16822878975229	-0.972554021555031	0.234956485989301	1.20751050754433	2.22314333760633	52.8539482761637	2.33751819274477e-29	2.46153489985361e-28
IER3IP1	0.174647566947571	-0.400906381928211	0.672995469527954	-0.575553948875782	0.498347902580383	1.07390185145616	4.10924187256785	52.8203845581526	2.42607018574322e-29	2.55184796733624e-28
LY6G6D	-0.772485168482494	0.758533714720872	-1.71508195746357	1.53101888320337	-0.942596788981081	-2.47361567218445	1.90105913159866	52.8181261516845	2.43214817459954e-29	2.55640415788182e-28
IFI16	0.868045745771273	0.085091496366446	1.51597299597314	-0.782954249404827	0.647927250201864	1.43088149960669	4.47075449924376	52.8166625900755	2.43609518266981e-29	2.55896043099974e-28
SEPTIN7	0.346221426700827	0.355174839869622	1.01556654371858	0.00895341316879517	0.669345117017758	0.660391703848963	4.6838500806303	52.8071678852397	2.46185769284601e-29	2.5844150584128e-28
NID1	1.14630518272469	0.987967253746868	1.24940396713983	-0.158337928977822	0.103098784415136	0.261436713392958	5.18315554686682	52.8065615561467	2.46351214325886e-29	2.58454556594941e-28
PCDH7	0.889550727181608	0.511004051286623	1.13423900228891	-0.378546675894985	0.244688275107298	0.623234951002283	1.50562687091782	52.8001308012481	2.48112819574711e-29	2.6014113193274e-28
PRKD1	0.921511757350584	0.551744796248751	1.12438630231219	-0.369766961101833	0.202874544961606	0.572641506063439	1.64569340758286	52.7860232812174	2.52021801668608e-29	2.64075698013924e-28
FAM126A	0.593751294766368	0.443913629889483	1.01926761891979	-0.149837664876885	0.425516324153419	0.575353989030304	1.36578905216864	52.7481514937545	2.62824141800763e-29	2.74713030888409e-28
ENDOG	-0.522330784017279	-0.69116804192717	-1.82416626329481	-0.168837257909891	-1.30183547927753	-1.13299822136764	3.4329830289375	52.7130213379562	2.73259846177069e-29	2.85091541802154e-28
C3AR1	1.2305808104941	0.173085826029309	1.39048608924008	-1.05749498446479	0.15990527874598	1.21740026321077	2.78839489220087	52.6942053400382	2.79019409618975e-29	2.90741323126101e-28
EIF4EBP3	-0.490774047843495	0.0289238292657215	-1.37822916376371	0.519697877109217	-0.887455115920219	-1.40715299302944	2.30413155568177	52.6596304505284	2.89922507709108e-29	3.01358835551664e-28
SPART	0.977949114768423	0.51981408665678	1.26598241054037	-0.458135028111643	0.288033295771946	0.746168323883589	2.19592741281352	52.576779335148	3.17822885572802e-29	3.28540168923513e-28
SAMD4A	0.617820644410324	0.367585103661302	1.01436454831404	-0.250235540749022	0.396543903903717	0.646779444652739	2.08535459540607	52.5574816776856	3.24699537742706e-29	3.35238379707338e-28
C1R	1.37948939462312	0.752662322785983	1.44483773300971	-0.626827071837142	0.0653483383865803	0.692175410223722	5.91394220462651	52.5549342524999	3.25618399486208e-29	3.35981697356234e-28
CD53	1.28770574099873	0.0336307086085892	1.48658514653655	-1.25407503239014	0.198879405537822	1.45295443792796	4.76205009061054	52.4857024730703	3.51615695179007e-29	3.61261600198821e-28
ITGA5	1.25707886900871	0.478861474034448	1.43435747969357	-0.778217394974257	0.177278610684864	0.955496005659121	4.72200046025147	52.4683379058584	3.58457016740821e-29	3.67843102659126e-28
SEMA3G	0.989286144496194	0.745490160281125	1.18711810251165	-0.243795984215069	0.197831958015461	0.44162794223053	1.99931023433384	52.4213268280282	3.77656954993168e-29	3.86840729338362e-28
BCAT1	0.874987300204503	0.18332469378895	1.2656273152431	-0.691662606415554	0.390640015038596	1.08230262145415	1.77871171995521	52.4071521590569	3.83646279617381e-29	3.92737533879829e-28
NME1	-0.45659257615261	-0.457041505852145	-1.1326216845827	-0.000448929699535583	-0.676029108430094	-0.675580178730558	5.01731785740314	52.3946359417347	3.89014106635225e-29	3.97509817010017e-28
TNXB	0.905188988434791	0.731379879895655	1.11487583697371	-0.173809108539136	0.209686848538916	0.383495957078052	1.0851455326983	52.3377825173535	4.14362291783001e-29	4.22899907583484e-28
CYTIP	0.950237497942104	0.0812517084699711	1.20821451665918	-0.868985789472132	0.257977018717075	1.12696280818921	2.87172161393466	52.2785822810854	4.42521746030166e-29	4.50279205553948e-28
LSP1	1.16287668332456	0.262600966347001	1.13597704614172	-0.900275716977558	-0.0268996371828365	0.873376079794722	3.2939983129286	52.2132187692588	4.75851140374858e-29	4.82738835559864e-28
MXRA7	0.721481158029533	0.435537041240201	1.32669877777103	-0.285944116789333	0.6052176197415	0.891161736530832	3.7572178800567	52.1097621542588	5.33834656124007e-29	5.39940190215006e-28
DSP	0.346471857867496	0.438087079920551	1.02805131475426	0.0916152220530551	0.68157945688676	0.589964234833705	6.91021608341193	52.0893550637091	5.46084193350383e-29	5.5166914532783e-28
MARCKS	0.526937364893862	0.466194931128155	1.01954996304362	-0.0607424337657072	0.492612598149763	0.55335503191547	6.95216764489943	52.0413023808412	5.76054963046954e-29	5.81251157755442e-28
EPHA3	0.863192118890991	0.75061175485374	1.08710626360888	-0.112580364037252	0.223914144717888	0.336494508755139	1.34666327246411	52.0237016426805	5.87441370611909e-29	5.91959589646345e-28
SLC25A10	-0.399730163433335	-0.347648625527036	-1.1348446508568	0.0520815379062993	-0.735114487423465	-0.787196025329765	4.56697425613818	52.0232767210778	5.87719040812812e-29	5.91959589646345e-28
COMTD1	-0.477044536028977	-0.371631422453292	-1.33496455555786	0.105413113575685	-0.857920019528886	-0.963333133104571	5.5634502893596	52.0126225281963	5.94724403454759e-29	5.98658516016349e-28
DOCK5	0.270383003888464	-0.308110033112698	0.725805274510947	-0.578493037001162	0.455422270622484	1.03391530762365	2.98919355600213	51.9957667225779	6.05979152019942e-29	6.09261539093383e-28
CAV1	1.0421546386021	0.228124477648575	1.25756935044997	-0.814030160953524	0.215414711847875	1.0294448728014	4.78037117472726	51.9765089571923	6.19099757756127e-29	6.22082927320567e-28
LAMA2	1.02410758350633	0.905920811947789	1.31379191037643	-0.118186771558536	0.2896843268701	0.407871098428637	1.82020349685887	51.9623756720352	6.28910170316326e-29	6.31189642710223e-28
COL11A1	1.64516855781789	1.02473588055179	2.27165747688522	-0.620432677266097	0.626488919067329	1.24692159633343	3.18995547746795	51.9348615251883	6.48458813609592e-29	6.50036665915704e-28
ITGAL	0.958411388073909	0.309324662881247	1.1326537650421	-0.649086725192662	0.174242376968188	0.82332910216085	1.94670889627239	51.8044055818469	7.49786152126783e-29	7.46735724974853e-28
KLHL5	0.905846073669529	0.446733067472159	1.20010021101515	-0.45911300619737	0.294254137345622	0.753367143542993	2.88460411759944	51.773304193399	7.76203954112207e-29	7.71681047022324e-28
FAP	1.32104988916383	0.567071449713699	1.654972205329	-0.753978439450134	0.333922316165166	1.0879007556153	2.2358118447205	51.7539739450012	7.93092270325914e-29	7.8800714929853e-28
ADAM9	0.524198296670087	-0.12134026237945	1.06339430901421	-0.645538559049537	0.53919601234412	1.18473457139366	4.72944559594318	51.7280614598221	8.16311701036874e-29	8.09173764214427e-28
CLIP3	1.01491849705996	0.695738982139751	1.15018260278701	-0.319179514920206	0.13526410572705	0.454443620647257	2.87010698127421	51.5824701785896	9.60060320700325e-29	9.48326250113988e-28
RGL1	0.843273985163549	0.642248472786171	1.14840502754741	-0.201025512377377	0.305131042383857	0.506156554761234	3.0201239999547	51.5227619371376	1.02612847448154e-28	1.01063184037712e-27
SNAI2	1.04526665589828	0.433086712896399	1.18211514770864	-0.612179943001882	0.136848491810361	0.749028434812243	2.68269098065133	51.4084944721365	1.16557071006794e-28	1.14396600021834e-27
TMEM160	-0.476941875819833	-0.562277698744544	-1.80003952712385	-0.0853358229247112	-1.32309765130402	-1.23776182837931	5.36879036391641	51.3715908523178	1.21455329050927e-28	1.18858746407834e-27
SGPP1	0.491891066334028	-0.106248558811462	0.896586232126575	-0.59813962514549	0.404695165792547	1.00283479093804	3.92971770552103	51.3364428729295	1.26312675023388e-28	1.23326438949135e-27
MMRN2	1.00565931407138	0.611884415311227	1.04926737730373	-0.39377489876015	0.0436080632323494	0.437382961992499	3.1333480249823	51.3249692490585	1.27940163438196e-28	1.24699209499975e-27
LGI2	0.901724001143108	0.401132187197045	1.06596227674333	-0.500591813946063	0.164238275600225	0.664830089546288	1.51309923108167	51.2953366968401	1.32241527940582e-28	1.28743034492471e-27
RBBP8	0.332180138130905	-0.320409965947603	0.777190280612914	-0.652590104078508	0.445010142482009	1.09760024656052	4.12591353378478	51.2924014995832	1.32675418729587e-28	1.2909104249778e-27
AIF1	1.09454297291906	0.0931921384544765	1.28435183448626	-1.00135083446459	0.189808861567192	1.19115969603178	4.44256212519569	51.2773222231306	1.34927131345233e-28	1.31206342864268e-27
PLEKHO2	1.02538379605883	0.35663724807557	0.988103246161555	-0.668746547983263	-0.0372805498972784	0.631465998085985	4.27569807567651	51.2601486876725	1.37538353402464e-28	1.33514961340289e-27
SSC5D	1.36666614213223	1.07445749037644	1.57364096106683	-0.292208651755784	0.206974818934598	0.499183470690382	2.30417106844031	51.2203078435878	1.43793255192309e-28	1.39266735863147e-27
LILRB1	1.00251421671791	0.241817423708529	1.02429332291516	-0.760696793009383	0.021779106197249	0.782475899206632	1.70658404709678	51.2020097499142	1.46760977374577e-28	1.41978217000801e-27
FBLN5	1.16576379830307	0.809576704938925	1.30195019068426	-0.356187093364145	0.136186392381189	0.492373485745334	3.11648278232932	51.1770407795057	1.50910129429627e-28	1.45741737918573e-27
VEGFC	0.871016531968191	0.392272011517744	1.13271811874738	-0.478744520450446	0.261701586779191	0.740446107229637	2.15038518743385	51.1712328922671	1.5189200774797e-28	1.46606165878341e-27
DDX58	0.533799622824004	0.0833289074280401	1.06248676605452	-0.450470715395964	0.528687143230521	0.979157858626485	3.68143246877257	51.1006693425764	1.64346671632726e-28	1.58157539924693e-27
HAVCR2	1.07356424969147	-0.0577898862759274	1.22673393012639	-1.13135413596739	0.153169680434927	1.28452381640232	2.8656704245014	51.0002279586135	1.83864840395561e-28	1.75958131394982e-27
UBASH3B	0.571033839613797	-0.325864194587782	0.744094779312547	-0.896898034201579	0.17306093969875	1.06995897390033	1.54790460802892	50.9806167296365	1.87939251829114e-28	1.79653757931271e-27
FUT8	0.514425562855311	-0.44775639177701	0.685411191654857	-0.962181954632321	0.170985628799545	1.13316758343187	4.33534007228732	50.9252143629358	1.99946244364669e-28	1.90915320156225e-27
LAIR1	1.02543772738686	0.184593726819038	1.14423341893967	-0.840844000567817	0.118795691552814	0.959639692120631	2.3350617873118	50.8834056829428	2.09514702113427e-28	1.99600272611274e-27
APOL3	0.884164150883911	-0.0524893654541114	1.19874672695164	-0.936653516338023	0.314582576067726	1.25123609240575	3.210356556341	50.8504735794287	2.1737438682947e-28	2.06854691151357e-27
LIPA	0.556810343935665	-0.00135332798910603	1.01030671921588	-0.558163671924771	0.453496375280213	1.01166004720498	5.47894357895302	50.8388021055231	2.20230448930102e-28	2.0945453338279e-27
JRKL	0.283497612116725	0.492069446316702	1.00642723412568	0.208571834199977	0.722929622008954	0.514357787808978	3.85543112032529	50.8277516060447	2.22969281359741e-28	2.11940018652076e-27
MIS18BP1	0.471639083099967	0.321546686145483	1.09261304047629	-0.150092396954484	0.620973957376321	0.771066354330805	3.8020886667683	50.8074161938143	2.28099062026938e-28	2.16329099196912e-27
CDH5	1.08579256674054	0.615694868742359	1.01926190890739	-0.470097697998181	-0.0665306578331468	0.403567040165034	3.6877808093526	50.7612804871799	2.40181030911324e-28	2.27659808817237e-27
DEK	0.244063110111805	0.18438312379367	1.05174479876426	-0.0596799863181348	0.807681688652456	0.867361674970591	6.44940392349728	50.7277076967894	2.49375210886945e-28	2.36242102472877e-27
SKIL	0.304688227654635	0.550256454691689	1.22075081079103	0.245568227037054	0.916062583136392	0.670494356099338	4.66071330489619	50.7206625584502	2.51349006182257e-28	2.37698853784922e-27
COL16A1	1.0858656525511	0.841721216459418	1.45032499405943	-0.244144436091684	0.364459341508331	0.608603777600015	3.82229159609161	50.7202117258274	2.5147584613916e-28	2.37698853784922e-27
ROCK2	0.353134875941175	0.655650880319445	1.03049481853939	0.302516004378271	0.677359942598216	0.374843938219946	5.12576587235447	50.713140823537	2.53473647718425e-28	2.39453209374268e-27
LRRC32	1.09718000310158	0.885512317287516	1.17215546364186	-0.211667685814068	0.0749754605402773	0.286643146354345	4.61946628117697	50.710255602839	2.54293405155197e-28	2.40062333922268e-27
ITGA2	0.346051653793094	0.318367377602581	1.1635900276754	-0.0276842761905129	0.817538373882304	0.845222650072817	5.16652459346171	50.7098716817711	2.54402686472595e-28	2.40062333922268e-27
PCMTD1	0.430609731474532	0.53776267627719	1.1415503960221	0.107152944802658	0.710940664547564	0.603787719744906	4.40114198795656	50.6941595181341	2.58915776490121e-28	2.44184610870722e-27
SLC1A3	0.963040118147733	0.162730846659789	1.18031423636283	-0.800309271487944	0.217274118215099	1.01758338970304	1.3865955609957	50.6530248751875	2.71115612426113e-28	2.5497849718761e-27
CCDC69	1.00338564196965	0.294730119683791	1.22595983320028	-0.708655522285856	0.222574191230635	0.931229713516491	3.39693888257519	50.5012725663715	3.21334310747621e-28	3.0003636499934e-27
UQCR11	-0.411314052389053	-0.568473849805654	-1.20832852494111	-0.157159797416601	-0.797014472552053	-0.639854675135452	4.97522919053827	50.4369717471371	3.45338554842688e-28	3.21915757717872e-27
MTUS1	0.2984485580043	-0.197322276352159	0.922389707067937	-0.495770834356459	0.623941149063636	1.1197119834201	3.93543566861331	50.4146217641491	3.54097241905855e-28	3.297164560657e-27
STAT1	0.568325587784083	-0.00539373313079761	1.1659450668728	-0.573719320914881	0.597619479088712	1.17133880000359	5.99300132788927	50.3387310253628	3.85537278450746e-28	3.58399018729309e-27
FN1	1.97306570897976	1.10873524782498	2.41400416609873	-0.864330461154784	0.440938457118974	1.30526891827376	6.86138159769644	50.3369323661135	3.86315499407112e-28	3.58727603105307e-27
SYNPO	0.782240807106316	0.710239647994022	1.0010780385638	-0.0720011591122942	0.218837231457483	0.290838390569777	4.25557620635937	50.3305410613846	3.89093592404967e-28	3.60910481565749e-27
WAS	1.09760071513513	0.259049478333474	1.10651898325825	-0.838551236801651	0.00891826812312457	0.847469504924776	3.05993152368137	50.2993449720678	4.0294420972676e-28	3.73143127549052e-27
AOC3	1.46483806851704	0.90688802512484	1.72222683527634	-0.5579500433922	0.2573887667593	0.8153388101515	3.54437874290907	50.2946640113697	4.05064790772529e-28	3.74901335941851e-27
GSKIP	0.157173601397777	-0.809281806646974	0.2975369062164	-0.966455408044751	0.140363304818623	1.10681871286337	5.56789398937639	50.2677725532409	4.1746620615047e-28	3.85745168932581e-27
SEMA7A	1.08718322026886	0.634269565975097	1.33075296213789	-0.452913654293766	0.243569741869028	0.696483396162794	3.14181203681698	50.2238639172813	4.38540378341977e-28	4.03452370946315e-27
BHLHE41	0.768484060392413	0.212255643630874	1.52687521861035	-0.556228416761539	0.758391158217934	1.31461957497947	3.63285181862427	50.2154108723865	4.42718481571537e-28	4.07074462287688e-27
AEBP1	1.73136212612794	1.12280499583691	1.93676543236042	-0.608557130291031	0.205403306232476	0.813960436523507	6.62569513708739	50.2037040076364	4.48570960494337e-28	4.11783265962491e-27
EDIL3	1.00536619438793	0.546044027583265	1.40220588259264	-0.459322166804661	0.396839688204714	0.856161855009375	3.41372784559642	50.1938167584917	4.53574262278284e-28	4.15924151147801e-27
ANTKMT	-0.291890548427387	-0.449410923853049	-1.24386843591848	-0.157520375425662	-0.951977887491096	-0.794457512065434	4.63756655727366	50.1556340819188	4.73427894452573e-28	4.33423878872542e-27
NDUFB8	-0.510688126241521	-0.645538789253189	-1.35442936993055	-0.134850663011668	-0.843741243689029	-0.708890580677362	3.26135068191583	50.1437127219181	4.79803613383593e-28	4.39022905398823e-27
PDCD1LG2	0.923743956845197	0.0555221785536693	1.06532877327627	-0.868221778291528	0.141584816431071	1.0098065947226	1.51510053078604	50.1214730397089	4.91929119959495e-28	4.49387494063593e-27
CNTNAP1	0.975729876090301	0.735669320399234	1.07880068693875	-0.240060555691066	0.103070810848452	0.343131366539519	2.03410587046521	50.1125212205365	4.96896264115192e-28	4.53434618971891e-27
ITM2A	1.14435270824809	0.304929201959674	1.32608409218713	-0.839423506288411	0.181731383939047	1.02115489022746	3.13069122380112	49.9897770690444	5.70310379289037e-28	5.17352986926483e-27
SLC24A3	1.21164637341821	0.774846660079223	1.41195582939023	-0.436799713338985	0.200309455972024	0.637109169311009	2.842798654386	49.9452753608998	5.99538922384432e-28	5.42410923299166e-27
DACT1	1.04676058375138	0.521614244954397	1.39657103684036	-0.525146338796983	0.349810453088979	0.874956791885962	2.74417434039433	49.942355873207	6.01508198833379e-28	5.43901230540396e-27
SRGN	1.25277690694871	-0.148350360634193	1.47066763533624	-1.4011272675829	0.217890728387531	1.61901799597043	6.44831558126509	49.8834183553249	6.42682382117238e-28	5.79271511010793e-27
ITGAM	1.28681190121902	0.325894993885033	1.36303816501425	-0.960916907333991	0.0762262637952245	1.03714317112922	2.22244190206751	49.8131548367667	6.9548485829829e-28	6.26195881743946e-27
CCN2	1.20710830003675	0.718057203529839	1.50521782231644	-0.489051096506915	0.29810952227969	0.787160618786605	7.15970640095638	49.8080305056474	6.99502065921534e-28	6.2947732527867e-27
LACC1	0.133811482401947	0.510427223746403	1.04693698528093	0.376615741344457	0.913125502878986	0.536509761534529	3.36686520740778	49.7395199594647	7.55503941853841e-28	6.78066794997515e-27
EDEM3	0.369794948205921	0.124318279733206	1.06118661478082	-0.245476668472715	0.691391666574901	0.936868335047616	4.65018305041222	49.6980241269021	7.91591074894749e-28	7.08948295124454e-27
GPR176	1.00842654917375	0.46385887511936	1.09470687952494	-0.544567674054391	0.0862803303511908	0.630848004405581	2.29559913496056	49.6088596049758	8.75099292043788e-28	7.79193576273676e-27
ARMCX1	0.965578618036341	0.589705769006408	1.25918636844098	-0.375872849029933	0.293607750404641	0.669480599434573	2.53001415250145	49.5934018177161	8.90451533687044e-28	7.9202827043222e-27
POSTN	1.72011005155178	0.571023014506299	2.3745647090686	-1.14908703704548	0.654454657516823	1.8035416945623	5.89530463745919	49.5142141139673	9.73445473162385e-28	8.62216438761712e-27
ATP9A	0.38208438902628	1.25751925973763	0.934749259545836	0.875434870711352	0.552664870519556	-0.322770000191796	6.36571583402725	49.5054974686442	9.83043213182945e-28	8.70261159008026e-27
SELL	1.12438510638839	0.225595901942396	1.4762135877345	-0.898789204445995	0.351828481346107	1.2506176857921	2.51074777512833	49.460170159409	1.03450584663862e-27	9.15339877190831e-27
LUM	1.54800518187847	0.778337652032535	2.08318043798924	-0.76966752984594	0.535175256110762	1.3048427859567	7.83351708497285	49.4162642025333	1.08693357047881e-27	9.60219400573092e-27
LSAMP	0.914052308464479	0.793286043256789	1.14048029762802	-0.12076626520769	0.226427989163544	0.347194254371234	1.73537454943586	49.347220382087	1.17482902103416e-27	1.03408217792017e-26
NCF2	1.08753211591513	-0.0142161795483116	1.41209850924414	-1.10174829546344	0.324566393329014	1.42631468879246	3.53841819198317	49.3247635105394	1.20492911375786e-27	1.06002383648354e-26
PSIP1	0.434364773637546	0.192322314100656	1.04521537576824	-0.242042459536891	0.610850602130695	0.852893061667586	4.56464987671532	49.320745691506	1.21039551769812e-27	1.06427853667043e-26
FAM3C	0.23646812103592	0.0849267133027851	1.01229818907166	-0.151541407733135	0.775830068035737	0.927371475768872	4.62262940788213	49.2609184659184	1.29480278639489e-27	1.13495142008283e-26
LRRC15	1.32751199801591	1.07726911788108	1.76063147633597	-0.250242880134826	0.433119478320061	0.683362358454887	2.70130690730122	49.2463592534383	1.31622282756216e-27	1.15193366737577e-26
SUZ12	0.400982331883931	0.18004131735915	1.02440261779229	-0.220941014524781	0.623420285908362	0.844361300433143	4.60699963351755	49.1907480250653	1.40136774319631e-27	1.2236570193766e-26
LXN	0.662307876398718	-0.118011315864186	0.988074059249555	-0.780319192262904	0.325766182850836	1.10608537511374	4.91350376944969	49.1649535415889	1.44271801661383e-27	1.25742776153891e-26
AHR	0.27916785451944	-0.312641559995641	0.747064745205853	-0.591809414515081	0.467896890686413	1.05970630520149	4.34197284902271	49.1061748748636	1.54158036421195e-27	1.34052848632617e-26
ANO6	0.431256193672674	0.263201299252151	1.01931307549992	-0.168054894420523	0.588056881827249	0.756111776247772	4.85506344143327	49.06254195614	1.61934384455806e-27	1.40196498608048e-26
GPX8	0.923177704679241	0.285453385616933	1.32892622340471	-0.637724319062308	0.405748518725474	1.04347283778778	3.55833707642199	49.0586241772419	1.62651606615214e-27	1.40745301605409e-26
CHML	0.347696520536518	0.338925113629827	1.05984219265208	-0.00877140690669043	0.712145672115566	0.720917079022257	3.02085294412489	49.0327409607886	1.67470844150192e-27	1.44841271302657e-26
ENPP2	1.18425925605322	0.514207446854154	1.35542512279152	-0.670051809199069	0.171165866738299	0.841217675937368	2.81355376858949	49.0018821684399	1.73404270997198e-27	1.49599936362876e-26
GREM1	1.65917229560474	0.81937308163366	2.18350222449455	-0.83979921397108	0.524329928889813	1.36412914286089	3.91632259154945	48.9576055729441	1.82288353554691e-27	1.56853417213055e-26
PARP14	0.369797390349203	-0.0369512311981852	0.989311097292575	-0.406748621547388	0.619513706943372	1.02626232849076	4.71723082366584	48.9335857862432	1.87297727536419e-27	1.60917900092454e-26
ADAM12	1.3919382201884	0.652211695133564	1.78624303608462	-0.739726525054837	0.394304815896221	1.13403134095106	2.47774455153048	48.9199304557141	1.90206975295094e-27	1.63251322139707e-26
SEPTIN6	0.669387124139618	0.293947173144284	1.00495605648635	-0.375439950995333	0.335568932346731	0.711008883342064	3.70414154773887	48.83370945301	2.0965378453217e-27	1.79395241870966e-26
CTU1	-0.228552337787552	-0.196975460659468	-1.22083869202111	0.0315768771280833	-0.992286354233555	-1.02386323136164	3.38600285743467	48.7335109920977	2.34776457529053e-27	2.00485801017352e-26
PLEK	1.28449929194996	-0.020283233209125	1.58085504825085	-1.30478252515909	0.296355756300883	1.60113828145997	3.56468513639537	48.7125338578134	2.40407370039192e-27	2.05086913501616e-26
ADGRA2	1.260801393586	0.862893942627741	1.17572807678109	-0.397907450958261	-0.0850733168049174	0.312834134153344	3.49835364301993	48.7007218722936	2.43637557842153e-27	2.07632794627235e-26
DEPP1	1.32501086625969	0.412329512051739	1.35178979874471	-0.912681354207956	0.0267789324850138	0.93946028669297	4.77525334960487	48.6987679658778	2.44176072553582e-27	2.07986789788328e-26
SDC2	1.1587971730887	0.497486628584865	1.3970379267751	-0.661310544503832	0.238240753686405	0.899551298190236	4.61741615630272	48.6216891096285	2.66401242854426e-27	2.26575196024879e-26
U2SURP	0.249398244519385	0.421224346056535	1.04646614236716	0.17182610153715	0.797067897847779	0.625241796310629	4.81402105053511	48.5869219111014	2.77080443133291e-27	2.35420813126983e-26
OGFRL1	0.514903879644672	0.0450662147490806	1.01555056088551	-0.469837664895592	0.500646681240837	0.970484346136429	2.3364890572073	48.5335919463933	2.9430308526673e-27	2.49673180969353e-26
EMILIN1	1.4756722231299	0.949839867142956	1.45594569830607	-0.525832355986942	-0.019726524823831	0.506105831163111	5.84035211714995	48.5073309471628	3.03174993813071e-27	2.56046441024829e-26
FIBIN	1.26041846192744	0.887588401600639	1.57786361548075	-0.372830060326796	0.317445153553315	0.690275213880111	3.03322969647326	48.4958344287845	3.07142994337748e-27	2.59267981877006e-26
CRACD	0.729756479828338	0.0712173730239742	1.16696874477149	-0.658539106804363	0.43721226494315	1.09575137174751	2.4322001644906	48.4880878283453	3.09846089661759e-27	2.6141909592791e-26
NTM	1.19248282497339	0.723958552051795	1.50352710524471	-0.468524272921599	0.311044280271317	0.779568553192916	2.10647207740311	48.4529907883191	3.2239531149821e-27	2.71599960424752e-26
MYLK	1.21799805501652	0.777065252731311	1.63323441057931	-0.44093280228521	0.415236355562792	0.856169157848003	3.27916554357241	48.3560901990146	3.59757478713773e-27	3.02321570793748e-26
TPST1	1.04085447526271	0.403929393262481	1.16480473252441	-0.63692508200023	0.123950257261695	0.760875339261926	2.80988285517724	48.2539474686974	4.03860420534783e-27	3.3736925634288e-26
ITPR2	0.835529612539965	0.627398027262406	1.34056761881825	-0.208131585277559	0.50503800627828	0.713169591555839	3.0779315464141	48.1979893096031	4.30284072019553e-27	3.5891003755468e-26
EHD2	1.33068634909171	0.6466090937197	1.28310973684739	-0.684077255372008	-0.0475766122443151	0.636500643127693	5.04876716061744	48.1951520037639	4.31669183241801e-27	3.59887669009737e-26
STC1	0.95315443951482	0.464586918458821	1.43156400798615	-0.488567521055999	0.478409568471335	0.966977089527333	3.44427975956803	48.1540080648148	4.52265460247935e-27	3.76316053647678e-26
LRP1	0.774287735403136	1.17002450079886	1.02588743188767	0.395736765395726	0.251599696484534	-0.144137068911192	5.75193921153488	48.0776222401706	4.93156889367549e-27	4.09735023035281e-26
OLFML2B	1.45082604373438	0.887421922513785	1.47667603498602	-0.563404121220598	0.0258499912516319	0.58925411247223	4.39031074882578	48.0077680578374	5.33795038545513e-27	4.41760509361698e-26
C1orf162	0.899180686001977	0.123691877553631	1.05052629357263	-0.775488808448346	0.151345607570654	0.926834416019	2.49476013943236	47.9963072361226	5.40776536620774e-27	4.46662908560464e-26
CD163	1.52525294591083	0.333492300493214	1.75929281884453	-1.19176064541762	0.234039872933701	1.42580051835132	3.0566220140832	47.9738499455436	5.5472369132127e-27	4.57511614751346e-26
ANGPTL2	1.42201292956132	0.75351538675862	1.58363163852599	-0.668497542802697	0.161618708964677	0.830116251767374	5.02866169938879	47.948558762784	5.70863859692313e-27	4.7036397336892e-26
RUNX2	0.767444391708977	0.501265566000401	1.08500248528812	-0.266178825708576	0.317558093579146	0.583736919287722	2.02046961651902	47.8911061982451	6.09303169784825e-27	5.00814590794914e-26
CLEC2B	0.967547208017384	0.119316811601728	1.04391386988839	-0.848230396415655	0.0763666618710028	0.924597058286658	2.25447436007552	47.7858031404319	6.86634633870234e-27	5.62188347101412e-26
GPR68	1.14390027527287	0.445190737489922	1.12832363644373	-0.69870953778295	-0.0155766388291467	0.683132898953803	2.67293413517107	47.7644607368745	7.03471078569347e-27	5.75415495792486e-26
CYS1	0.886977454786026	0.705958012484299	1.11872685278853	-0.181019442301727	0.231749398002501	0.412768840304228	1.59406062713654	47.739297279767	7.23855266752978e-27	5.90511881220268e-26
P4HA3	0.957180911288687	0.576994543461338	1.10350609261203	-0.380186367827349	0.146325181323343	0.526511549150692	1.48439005990355	47.7262370552965	7.34667751769092e-27	5.98614230348853e-26
PLK2	0.787405344369643	-0.203453971791229	0.983865013381616	-0.990859316160873	0.196459669011973	1.18731898517285	3.98149779659948	47.6877499402126	7.67483604658139e-27	6.2444920839502e-26
H3-3A	0.304429823015222	0.607153662382266	1.50434018529051	0.302723839367044	1.19991036227529	0.897186522908248	4.55451639524181	47.658159153247	7.93711790162946e-27	6.44547396521266e-26
SMIM14	0.445432064198559	-0.0939509849381572	0.923051811439835	-0.539383049136716	0.477619747241276	1.01700279637799	4.87730250574726	47.6107623702449	8.37611363757524e-27	6.79543397945645e-26
PLA2G7	1.05271015006557	0.123433682335255	1.33912132826148	-0.929276467730317	0.286411178195907	1.21568764592622	3.39528009666048	47.5921620438254	8.55498269157767e-27	6.93459332785372e-26
MMP2	1.63174322132626	0.981161699093362	1.80466398955196	-0.6505815222329	0.172920768225698	0.823502290458598	6.88463777276138	47.5499781529412	8.97498759400784e-27	7.24995291489174e-26
THEMIS2	0.97798897552845	0.308890738912574	1.11015652263287	-0.669098236615876	0.132167547104418	0.801265783720294	3.40515559220291	47.5040036282228	9.4563563546557e-27	7.62785650365279e-26
CHORDC1	0.391784481239496	0.22404260835417	1.00936030299913	-0.167741872885326	0.617575821759636	0.785317694644962	3.21089312464281	47.5026601485307	9.47080638472233e-27	7.63586590187804e-26
LAMB2	0.936490579767523	0.55864358213053	1.06662834803488	-0.377846997636992	0.130137768267361	0.507984765904354	5.39360227591111	47.4182199042202	1.04249624669244e-26	8.36125550944061e-26
MN1	0.838197831055911	0.811102394490552	1.08071053658706	-0.0270954365653588	0.242512705531145	0.269608142096504	1.5396660875407	47.3322336388681	1.14958963960369e-26	9.19835083019706e-26
HLA-DOA	1.17329413702848	0.0940651490300306	1.53272201222707	-1.07922898799845	0.359427875198594	1.43865686319704	2.97956819023203	47.3190305681882	1.1669852418167e-26	9.33311918538154e-26
FAS	0.433245011660878	-0.541161506944935	0.657525574262789	-0.974406518605814	0.22428056260191	1.19868708120772	2.97846376249783	47.3108431463942	1.17790506035865e-26	9.41153943922327e-26
COL3A1	1.60263340264155	0.923852947395318	1.92981763227364	-0.678780455246232	0.327184229632087	1.00596468487832	9.16648622918206	47.2700121533316	1.23391396264633e-26	9.83579081786656e-26
ABHD2	0.470571738593729	0.416269673274681	1.29073349038704	-0.0543020653190478	0.820161751793314	0.874463817112361	5.98784299338053	47.2269791947081	1.29584120618683e-26	1.02905753708048e-25
THBD	1.00301546877525	0.456183856659091	1.06074870763963	-0.546831612116163	0.0577332388643783	0.604564850980541	3.48539677139302	47.1657866112411	1.38931535153887e-26	1.10018404138974e-25
DCHS1	0.943867045170261	1.05656247502896	0.990901017324013	0.112695429858696	0.0470339721537525	-0.0656614577049432	2.85108751689562	47.1342636686851	1.44008103664797e-26	1.13825029433884e-25
FCGR3A	1.48732744551888	0.0632107604870118	1.80617555507487	-1.42411668503187	0.318848109555989	1.74296479458786	4.48493766835581	47.121366029449	1.46138513005675e-26	1.1534699173733e-25
OLR1	1.20655542420726	0.423812184658531	1.75102093112643	-0.782743239548726	0.544465506919171	1.3272087464679	2.16621909138387	47.0635204249248	1.56089490501051e-26	1.22914106482669e-25
ARNTL2	0.399210798464821	-0.356329326369393	0.755912761161762	-0.755540124834215	0.35670196269694	1.11224208753115	3.51974276545655	47.0413221444594	1.60086425110447e-26	1.25826887228504e-25
COL1A2	1.61964862914346	0.983572452666495	1.90859088084844	-0.636076176476966	0.288942251704976	0.925018428181942	8.43130844760229	47.0301726035403	1.62132584789307e-26	1.27257504167109e-25
SPOCK1	1.42122684580665	0.750837319243842	1.88786186442681	-0.670389526562812	0.466635018620152	1.13702454518296	2.59146182204369	46.9271887772496	1.82318883539797e-26	1.4263771476937e-25
LY86	1.00517648421432	0.12814062005013	1.09970124036595	-0.87703586416419	0.0945247561516265	0.971560620315816	2.51628812341894	46.8317179262156	2.03281563316907e-26	1.58231745897966e-25
EFEMP1	1.50337864085752	1.03126066144486	1.83850377674855	-0.472117979412662	0.335125135891027	0.807243115303689	4.08464201585376	46.7842110207463	2.14598259274398e-26	1.66886703379551e-25
HLA-DQA1	1.38630529353669	0.0631695355420598	1.56095588586147	-1.32313575799463	0.174650592324774	1.49778635031941	4.2080868870559	46.7621425269007	2.20068383685315e-26	1.70983213837564e-25
SERPINF1	1.3062883171529	0.742044738937486	1.44091421588623	-0.564243578215414	0.134625898733332	0.698869476948746	5.58538455003261	46.6674428483239	2.45176999695351e-26	1.89619262905411e-25
TGFBR2	0.589267572907026	0.754275442044747	1.00309604920106	0.165007869137721	0.413828476294034	0.248820607156313	5.95285432377059	46.6597047549679	2.47351628457809e-26	1.91126091321173e-25
ZNF469	0.947709660120822	0.578284263913279	1.07312407404853	-0.369425396207543	0.125414413927712	0.494839810135254	1.51382075235676	46.6441827716856	2.51772331445822e-26	1.94452969842313e-25
RAB5IF	-0.879540226430873	-0.485750245502047	-2.60660053362708	0.393789980928826	-1.72706030719621	-2.12085028812503	3.41665271257518	46.6405892320257	2.52807041270321e-26	1.95162876329844e-25
CXCL12	1.22446118483802	0.742899604779665	1.32814741195773	-0.481561580058351	0.103686227119719	0.58524780717807	3.30430373510687	46.6388976626446	2.5329558235939e-26	1.95450693541912e-25
ADA2	1.18270491252699	0.524447291295203	1.4864347541271	-0.658257621231786	0.303729841600114	0.9619874628319	3.06919810912406	46.524873557647	2.88510174321502e-26	2.21913722880897e-25
PRR7	-0.441957251338831	-0.311376763034577	-1.40476006491232	0.130580488304254	-0.962802813573488	-1.09338330187774	4.00040748775018	46.462854258787	3.09687494931444e-26	2.37122913730146e-25
PER1	0.885352899513225	0.493058494980495	1.01869024838983	-0.392294404532731	0.1333373488766	0.52563175340933	3.45095449304025	46.4435268545206	3.16600983181263e-26	2.42306624690291e-25
PRAP1	-0.849334080156728	0.164367371206503	-1.30489958698025	1.01370145136323	-0.455565506823519	-1.46926695818675	1.98928657185584	46.4146049981114	3.27237053154625e-26	2.50106835512885e-25
PRELID1	-0.354524391095906	-0.417690676605751	-1.08846191064599	-0.0631662855098458	-0.733937519550086	-0.67077123404024	6.42666745686104	46.4057200878866	3.3057600115588e-26	2.52430345186436e-25
CLEC5A	0.83051054162646	-0.0774997277889102	1.01367758775444	-0.90801026941537	0.183167046127977	1.09117731554335	1.33080436133781	46.3540060533386	3.50700609313381e-26	2.67073218751683e-25
NOTCH3	1.23470771233773	0.920157310103197	1.14243189501393	-0.314550402234532	-0.0922758173238041	0.222274584910728	4.61839027069376	46.3403382622284	3.56222049982723e-26	2.71155774955303e-25
PBX1	0.647356194975668	0.87111497017667	1.01260509262693	0.223758775201002	0.365248897651267	0.141490122450265	2.67364216906519	46.2417963967346	3.98701035312171e-26	3.0240050235554e-25
IL2RB	1.07877958755145	0.205549742188092	1.24997721748531	-0.873229845363362	0.171197629933859	1.04442747529722	2.93484028256708	46.1846826143664	4.25613516584168e-26	3.22523010705392e-25
EMP1	0.694853707303897	0.403387980458831	1.42877108275461	-0.291465726845066	0.733917375450717	1.02538310229578	5.30161996349549	46.1492127704951	4.4323804221887e-26	3.35126847409084e-25
CCN1	1.46333505680887	1.01019287519405	1.57342533829016	-0.453142181614822	0.110090281481294	0.563232463096116	5.60341730334257	46.1445487441792	4.45609425797953e-26	3.36769074324529e-25
ROMO1	-0.290856162630977	0.0688316435692684	-1.02005143889229	0.359687806200245	-0.72919527626131	-1.08888308246155	8.5143639690143	46.1128612753847	4.620615312643e-26	3.4857888899443e-25
CFAP126	0.35685829526585	0.427728273868762	1.17618072874981	0.0708699786029126	0.81932243348396	0.748452454881047	4.08580441560346	46.0931610697742	4.7259599191552e-26	3.56049014248218e-25
ITGA11	1.32668197391613	1.00505935611228	1.60309474358579	-0.321622617803843	0.27641276966966	0.598035387473503	3.01025329193522	46.0160807119302	5.16184488366414e-26	3.87333282674238e-25
SMC4	0.406706736474111	0.314074917840709	1.17024158669945	-0.0926318186334019	0.763534850225341	0.856166668858743	4.23916935612538	45.9742627912082	5.41499079834473e-26	4.05248602458311e-25
LILRB4	1.18366050442426	0.18218364028904	1.35453296490386	-1.00147686413522	0.170872460479602	1.17234932461482	2.37174155260175	45.9658507160996	5.46740065534156e-26	4.08989656640276e-25
C12orf57	0.124871861010453	-0.962801744102455	-0.974349342043378	-1.08767360511291	-1.09922120305383	-0.0115475979409227	4.7177569815008	45.8758011434035	6.0613829764441e-26	4.51423367967889e-25
TMEM238	-0.293400959466529	-0.407787386431449	-1.58395466508178	-0.11438642696492	-1.29055370561525	-1.17616727865033	5.9434552353659	45.7544054537766	6.9660294740069e-26	5.16066683532678e-25
CTSK	1.31561711181238	0.685908921321339	1.42560316169099	-0.629708190491044	0.109986049878606	0.73969424036965	4.59882034969703	45.7373406346119	7.1036348061928e-26	5.25799717403167e-25
PDF	-0.411902251514557	-0.44467021929076	-1.53577466120484	-0.0327679677762029	-1.12387240969028	-1.09110444191408	1.49636043306039	45.7154312659688	7.28431515964508e-26	5.38229953462664e-25
CHST3	0.989974893679567	0.515232946860216	1.15172341999267	-0.474741946819351	0.161748526313104	0.636490473132456	2.43420249831646	45.660979965338	7.7536047041063e-26	5.70658549268233e-25
ANXA1	0.91325456653968	-0.06466738188651	1.27182936214071	-0.97792194842619	0.358574795601029	1.33649674402722	5.4729134651064	45.6263103551298	8.06810828743316e-26	5.91675394800172e-25
MRC1	1.40540519131233	0.208209823738309	1.56317655437188	-1.19719536757403	0.157771363059541	1.35496673063357	2.70975482263426	45.6134787755503	8.18773064752069e-26	5.99475328856835e-25
ITGB2	1.46848796018202	0.208072567962748	1.40129818665907	-1.26041539221927	-0.0671897735229465	1.19322561869632	4.3135798801631	45.6041543908385	8.27577317362451e-26	6.05396642164104e-25
DPM3	-0.22546446410711	-0.53356738922076	-1.03654645444278	-0.30810292511365	-0.811081990335672	-0.502979065222021	6.90708450625131	45.4698378837476	9.65479602264992e-26	7.0414144913031e-25
DYSF	1.01503502882371	0.556509512168935	0.962992759738747	-0.458525516654776	-0.0520422690849633	0.406483247569812	2.86998043300963	45.4309071807778	1.00960575284809e-25	7.35370882766581e-25
ARMCX2	0.814504040941804	0.799578506417031	1.35651162010438	-0.0149255345247727	0.542007579162572	0.556933113687345	2.82386889013957	45.373928692393	1.07786612161158e-25	7.83400888990584e-25
SIGLEC10	0.949585299128999	0.207649531752679	1.01838427774361	-0.74193576737632	0.0687989786146117	0.810734745990932	2.02879033818832	45.3334639902802	1.12914010730195e-25	8.19257111358991e-25
GUCY1B1	1.06426867796075	0.464584159754613	1.17823195211428	-0.599684518206141	0.113963274153529	0.71364779235967	2.90516873662311	45.3186189117991	1.1485589043974e-25	8.32274064958236e-25
FRYL	0.488608726805279	0.516665770706193	1.04997423252592	0.0280570439009136	0.561365505720645	0.533308461819731	4.09966789115913	45.3084822400128	1.16201100533327e-25	8.41660715741176e-25
IL2RA	0.885739507824032	0.0739622031791494	1.03999264570981	-0.811777304644882	0.154253137885777	0.96603044253066	1.83534568801201	45.2554069682956	1.23507248494235e-25	8.9343080698763e-25
DIO2	0.938428891978759	0.775491137351189	1.3240027816048	-0.16293775462757	0.385573889626042	0.548511644253612	2.33854411533559	45.2480175440515	1.2456039771266e-25	8.99123793916471e-25
GBP5	1.08511418397238	0.101043606398988	1.38912531616484	-0.984070577573397	0.304011132192454	1.28808170976585	1.96675153644018	45.2128858723174	1.29692106481644e-25	9.35766497471787e-25
DDX60	0.557340615068579	-0.0768198484845515	1.1941190089699	-0.634160463553131	0.636778393901317	1.27093885745445	3.7755740813877	45.2114827583129	1.29901412842355e-25	9.36876500563714e-25
SPN	0.986242278551858	0.412544779548004	1.0090788874189	-0.573697499003855	0.0228366088670371	0.596534107870892	1.95838559927541	45.1758327744104	1.35334746359454e-25	9.75427918916796e-25
LIMA1	0.259162525968538	-0.254468685891247	0.896835760334927	-0.513631211859785	0.637673234366389	1.15130444622617	6.16090971041791	45.1518568999517	1.39116652774814e-25	1.00162804007646e-24
UCHL3	-0.695182943720708	-0.224352902471724	-1.04058695926846	0.470830041248984	-0.345404015547749	-0.816234056796733	2.73010657354627	45.1499927951212	1.39415102156233e-25	1.00334916511331e-24
THBS2	1.97102658434181	1.33774981804376	2.31106346616846	-0.633276766298055	0.340036881826645	0.9733136481247	4.15896659356453	45.1170135815552	1.44802790764546e-25	1.04079316544849e-24
MAP7D3	0.656818489946337	0.542505587070684	1.14762944708915	-0.114312902875653	0.49081095714281	0.605123860018463	1.96912635899716	45.1149779273683	1.45142118439363e-25	1.04278839751564e-24
PRDM8	0.507218493419685	-0.56295135694863	0.597613721324056	-1.07016985036831	0.090395227904371	1.16056507827269	1.31603873211135	45.0166259113475	1.62524426466327e-25	1.16420699213008e-24
ATP5F1D	-0.251215845725687	-0.487758367131574	-1.05214002859465	-0.236542521405887	-0.800924182868961	-0.564381661463074	7.23024133264001	44.9822333111075	1.69084091632823e-25	1.20965666741636e-24
CRISPLD1	0.879276533038662	0.640535410411097	1.06887728646567	-0.238741122627565	0.189600753427005	0.42834187605457	1.37733828790053	44.944855409305	1.7651504483392e-25	1.25961792238688e-24
EGR1	1.1007941673338	1.54945378362426	1.33305896118059	0.448659616290453	0.232264793846789	-0.216394822443664	7.23344344456388	44.7827095470422	2.12740893128488e-25	1.50983463270306e-24
ENO2	0.641189630867417	-0.271706016781771	1.07020027679485	-0.912895647649188	0.429010645927433	1.34190629357662	4.14493303355568	44.7802996995462	2.13332160984429e-25	1.5128388515757e-24
B2M	0.479736975373907	-0.298640280032224	0.786008140798634	-0.778377255406131	0.306271165424727	1.08464842083086	10.2625072322088	44.7178871184631	2.29233842550817e-25	1.62143586035421e-24
HCK	1.18776033335591	0.144006087629243	1.15052824860949	-1.04375424572666	-0.0372320847464187	1.00652216098025	3.5819725489568	44.6253537082638	2.55027431238402e-25	1.79486180876994e-24
PPP1R12B	0.71793462264448	0.568864246295859	1.28894539195809	-0.149070376348622	0.57101076931361	0.720081145662231	2.93634933140868	44.6207231830852	2.56392186067459e-25	1.80371529148915e-24
WWC2	0.648942553004599	0.621080257473372	1.06025936322348	-0.0278622955312273	0.411316810218878	0.439179105750105	1.83067136778401	44.603432222898	2.61553500512694e-25	1.83925902462944e-24
SLC41A2	0.320833589510391	-0.268787076192098	0.836009313596424	-0.589620665702489	0.515175724086033	1.10479638978852	3.41908076808822	44.5816123975752	2.68215861984295e-25	1.88532423003609e-24
FGR	1.09816848814072	0.215183704863249	1.17295797570949	-0.88298478327747	0.0747894875687751	0.957774270846245	2.6300070393942	44.5699762469274	2.71838197216654e-25	1.90999126006094e-24
ST6GALNAC5	0.84588692967311	0.396131885698796	1.03564104931238	-0.449755043974314	0.189754119639266	0.639509163613581	1.27300632284397	44.4811030679262	3.01174874434528e-25	2.10735078876289e-24
MS4A6A	1.13213395254733	0.128585780771997	1.19978619480488	-1.00354817177533	0.0676522422575498	1.07120041403288	3.09707310255745	44.4137584881436	3.25505440187763e-25	2.27007117680079e-24
SHROOM4	0.246303250015068	1.18418347300998	0.736271834552019	0.937880222994912	0.489968584536951	-0.447911638457961	3.10819359487756	44.3864446858051	3.35927527429047e-25	2.33985643950682e-24
FCGR2A	1.08946659337876	0.0277212501646895	1.23891733981271	-1.06174534321407	0.14945074643395	1.21119608964802	3.37377847091771	44.2711858858115	3.83728138430739e-25	2.65964381872532e-24
TCF12	0.532125666719659	0.313583561445015	1.0641990975606	-0.218542105274643	0.532073430840941	0.750615536115585	4.77620585830043	44.2700206933095	3.84244723691767e-25	2.66213192283742e-24
NME2	-0.604635941831569	-0.467781776865011	-1.7721910562251	0.136854164966559	-1.16755511439353	-1.30440927936009	2.24372675883715	44.0799469787228	4.78588067163161e-25	3.28344071586229e-24
THBS1	1.26308462462688	0.938895756434591	1.39022370401867	-0.324188868192287	0.127139079391792	0.45132794758408	6.10441698285957	44.050374441056	4.95228317239358e-25	3.39484639062094e-24
MSR1	1.19383018965142	0.00678166488983045	1.38469767479436	-1.18704852476159	0.190867485142935	1.37791600990453	2.37762151964721	44.0158609970814	5.15385068370995e-25	3.52729707854719e-24
MS4A4A	1.13547594978908	0.0269579607855306	1.22957297421495	-1.10851798900355	0.0940970244258705	1.20261501342942	2.56318854061716	43.9960704910291	5.27312835525736e-25	3.60746905826862e-24
NDUFA13	-0.329614622154426	-0.336599330600197	-1.33363864904036	-0.00698470844577126	-1.00402402688593	-0.997039318440158	1.9738458530305	43.9522335032283	5.54730013636518e-25	3.78736647547875e-24
TOMM5	-0.477376731070043	-0.342340527312717	-1.33103252354161	0.135036203757325	-0.853655792471566	-0.988691996228891	1.96485737663551	43.9388281429264	5.63396686968367e-25	3.84343030677814e-24
ALCAM	0.318940128787876	-0.0983531789597265	1.0910120960934	-0.417293307747602	0.772071967305522	1.18936527505312	4.52857624830647	43.8999929713983	5.89279220293553e-25	4.01351423789451e-24
AGR2	0.284406241905828	-1.23310094851775	0.559915181030581	-1.51750719042358	0.275508939124753	1.79301612954833	9.43102395754074	43.8283837823097	6.4017698529609e-25	4.34790086796794e-24
UBE2E2	0.962018383891436	0.439089513785281	1.24364738946161	-0.522928870106155	0.281629005570169	0.804557875676324	2.55546199608113	43.6601104599546	7.77850696721142e-25	5.2512694317813e-24
TGFB3	1.25533118888828	0.551785237747841	1.42605932534958	-0.703545951140442	0.170728136461298	0.87427408760174	2.4537919484709	43.656358833198	7.81237535291106e-25	5.27202685121937e-24
AXL	1.13949153706782	0.499201800397743	1.17749146462499	-0.640289736670078	0.0379999275571694	0.678289664227247	3.84464221926933	43.6211767830237	8.13728219894004e-25	5.48033626883159e-24
GASK1B	1.01274140545736	0.51470586103794	1.41362029780637	-0.498035544419422	0.400878892349012	0.898914436768433	3.71412423939729	43.6091399517211	8.25153043288105e-25	5.55506578484631e-24
NLGN2	1.01786639342124	0.454126700535418	1.06708801254606	-0.563739692885821	0.0492216191248249	0.612961312010646	2.90058537393433	43.5441262948152	8.89704578843608e-25	5.97059993692784e-24
ITGBL1	1.11601662342059	0.942463524852663	1.38628664853875	-0.173553098567926	0.270270025118157	0.443823123686083	1.42291681862252	43.4248937834411	1.02156100850836e-24	6.83644492659064e-24
COL18A1	1.30821929283024	0.828387852407706	1.19466252685062	-0.479831440422532	-0.113556765979623	0.366274674442909	4.99832331853718	43.3858579503534	1.06886182059272e-24	7.14167128624667e-24
FNBP1	0.788239307111294	0.690047437917533	1.03396610601124	-0.0981918691937613	0.245726798899949	0.343918668093711	3.91364887545678	43.3671317778241	1.09232741885084e-24	7.28996321927598e-24
LY6G6F-LY6G6D	-0.495391835502558	0.503730231711865	-1.21339547681747	0.999122067214423	-0.718003641314912	-1.71712570852933	1.23697962255912	43.344299770516	1.1216391236669e-24	7.47066499915524e-24
IFIT5	0.378496688037869	-0.194881824527158	0.834969415462362	-0.573378512565027	0.456472727424494	1.02985123998952	3.82766140380743	43.2163108181278	1.30120039701415e-24	8.62243072026913e-24
SASH3	1.1790311623791	0.227473266434485	1.10462250741845	-0.951557895944616	-0.0744086549606462	0.87714924098397	3.2546559468976	43.1973134281781	1.33020952066737e-24	8.81120353474216e-24
C3	1.84864865160105	0.963000908287673	2.03629893513411	-0.88564774331338	0.18765028353306	1.07329802684644	5.38587740459078	43.1487899065935	1.40728801600448e-24	9.3108115465459e-24
ASCL2	-0.616704390608341	0.857581163271437	-1.43489133985857	1.47428555387978	-0.818186949250229	-2.29247250313001	7.08905698431105	43.0605077079851	1.5592117759565e-24	1.02717028501097e-23
AL135905.2	-0.215725702716436	-0.315377120333496	-1.11943396013362	-0.0996514176170594	-0.90370825741718	-0.80405683980012	0.79877588347697	42.9288038345308	1.81702742446086e-24	1.19143673239784e-23
ITGAX	1.08062381716124	0.285674137030182	1.28773359244066	-0.794949680131058	0.207109775279416	1.00205945541047	2.72949882787691	42.9235750283378	1.82810346969203e-24	1.19776942228736e-23
DCN	1.55887857436658	0.700925962884948	1.75251507620657	-0.857952611481632	0.193636501839991	1.05158911332162	4.98374933754764	42.8950578824057	1.88971485568369e-24	1.23669793209427e-23
MIF	-0.309684581711709	-0.507266220050211	-1.23116906001827	-0.197581638338502	-0.921484478306558	-0.723902839968057	0.622618171101792	42.7624022806847	2.20489379209736e-24	1.43352044042789e-23
MCUB	0.355835382720828	-0.561373534182686	0.468353035583044	-0.917208916903514	0.112517652862216	1.02972656976573	3.75550559774418	42.75888499542	2.21393317905652e-24	1.43881173857557e-23
GOLT1B	0.269126939106319	-0.188762977840259	0.835284800173906	-0.457889916946578	0.566157861067587	1.02404777801417	5.18534723365968	42.7375735029269	2.26950497121783e-24	1.47261138802183e-23
CERS6	0.38965148927296	0.315063796862416	1.00023128175729	-0.0745876924105433	0.610579792484329	0.685167484894873	4.83454682262724	42.6874025588369	2.40592519097433e-24	1.55882172615065e-23
SMIM10	0.914295284356146	0.766677801674159	1.22033835943578	-0.147617482681987	0.306043075079636	0.453660557761623	2.16561880588027	42.621283032568	2.59837232177552e-24	1.67964435082703e-23
TC2N	0.207369649295612	-0.456923635651719	0.790223427646293	-0.664293284947331	0.582853778350681	1.24714706329801	4.77619694561733	42.5729360586155	2.74880948386384e-24	1.77537660614519e-23
CELF2	0.56745526960238	0.542689465379805	1.0986825965961	-0.0247658042225751	0.531227326993723	0.555993131216298	3.6933332658814	42.5432919704973	2.84534532387664e-24	1.83578028516426e-23
TRIM7	0.242212832880226	-1.13685528380143	0.173370110566161	-1.37906811668166	-0.0688427223140645	1.3102253943676	1.22929147663831	42.5303101176368	2.88868575986944e-24	1.86160973559538e-23
PRELP	1.50237492422728	1.21830284891007	1.98321207675136	-0.284072075317211	0.480837152524077	0.764909227841288	2.5667082439175	42.4445256279991	3.19223395833367e-24	2.0470775926429e-23
GPR34	0.982325105173422	0.0395518988617405	1.07691087362624	-0.942773206311682	0.0945857684528177	1.0373589747645	2.38475383241373	42.3888654804636	3.40612395726236e-24	2.17597729811341e-23
TIMP3	1.36698054056846	1.03742382795987	1.51759575683682	-0.329556712608593	0.150615216268359	0.480171928876952	6.76289935406533	42.3209520566574	3.68669499372724e-24	2.35166031491869e-23
SLAMF8	1.0522086129422	0.117308528298976	1.04296070377881	-0.93490008464322	-0.00924790916338458	0.925652175479836	1.74814845169455	42.2882172577062	3.83010955179717e-24	2.4394562759957e-23
ASPHD2	0.40321326794326	-0.60130189033676	0.507994141929948	-1.00451515828002	0.104780873986689	1.10929603226671	2.76901593626273	42.2230691647591	4.13241917880736e-24	2.62902796042317e-23
TIE1	1.02636303380823	0.604976410893552	0.945504838740598	-0.421386622914681	-0.080858195067635	0.340528427847046	2.78913639387886	42.1639496412184	4.42745003855512e-24	2.80826355994122e-23
LBH	1.04640760718502	0.786639053884848	1.10787724062695	-0.259768553300173	0.0614696334419262	0.321238186742099	5.12359656735724	42.1158391724087	4.6830885032236e-24	2.96706856368904e-23
SLC16A2	0.918323314847295	0.354049307234952	1.21075630978813	-0.564274007612343	0.292432994940838	0.856707002553181	2.23119520481788	41.997249105167	5.37835537406606e-24	3.38724088826807e-23
ZCCHC24	0.896227114924123	1.13124188369093	1.26108680597928	0.235014768766805	0.364859691055154	0.12984492228835	3.62091188192653	41.9125555631315	5.93751850897765e-24	3.73105004222997e-23
SERTAD4	0.73371338569749	0.253959813052813	1.07602705543261	-0.479753572644677	0.342313669735117	0.822067242379794	1.49835025757465	41.6926769074449	7.67730360319555e-24	4.78690790555836e-23
CADPS2	0.331262676139612	-0.173755658049103	0.868116294000593	-0.505018334188715	0.536853617860981	1.0418719520497	3.75479361047809	41.6549218253707	8.02387726084105e-24	4.9937844809457e-23
TMEM47	1.02492606727039	0.585164783529995	1.42966536926615	-0.439761283740391	0.404739301995759	0.84450058573615	3.13976139599304	41.6252140366479	8.30759260924652e-24	5.16085129690265e-23
CD69	0.925252403685335	-0.0258871843449571	1.03362893425177	-0.951139588030292	0.108376530566439	1.05951611859673	1.94306210509554	41.5732941892725	8.82784470701867e-24	5.47598696093472e-23
KDELR3	0.205679202875602	-0.583011634450403	0.540414696071512	-0.788690837326005	0.33473549319591	1.12342633052191	5.89245277055854	41.504841210166	9.56411355106003e-24	5.9174887176174e-23
MXD1	0.448044157396861	0.249735709862987	1.05561779176843	-0.198308447533874	0.607573634371567	0.805882081905441	4.79708245903	41.4722114599421	9.93647587137169e-24	6.13663670725189e-23
ADGRG6	0.520064560307385	-0.687841189854443	0.856407912151854	-1.20790575016183	0.336343351844469	1.5442491020063	2.9038243676894	41.4486664808653	1.02141768586616e-23	6.29892885431375e-23
DKK3	1.06442562629256	0.53550054960743	1.07269782677584	-0.528925076685129	0.00827220048328181	0.53719727716841	3.81818532669616	41.3721904554852	1.11710958118718e-23	6.85899597812895e-23
SLC6A6	0.679304743234143	1.15838916898214	1.08571084176911	0.479084425747994	0.406406098534966	-0.072678327213028	5.44775166734275	41.2090219436113	1.35246350814992e-23	8.26500040382068e-23
MTFP1	-0.202673336670581	-0.527446399285531	-1.03991984378914	-0.32477306261495	-0.837246507118559	-0.512473444503609	1.62513285160443	41.180548085524	1.3983684773828e-23	8.53056373695269e-23
SH3BGRL	0.523286638284163	0.507096916282401	1.25489257120402	-0.0161897220017622	0.731605932919853	0.747795654921615	6.52994162957593	40.9654970552306	1.79957728098632e-23	1.08948601624157e-22
RCAN2	0.822081064327758	0.532201888952393	1.01148478930393	-0.289879175375365	0.189403724976172	0.479282900351536	2.72090155563946	40.8921948617093	1.96127284894014e-23	1.18346038547786e-22
APOL4	0.819363675472674	-0.169288617914577	0.986636945646346	-0.988652293387251	0.167273270173672	1.15592556356092	2.57029700633587	40.8108888593137	2.15775224448422e-23	1.29841799649387e-22
LOX	1.10077087926322	0.279601607879141	1.33172845494979	-0.821169271384083	0.230957575686568	1.05212684707065	3.23472003816759	40.7786250817844	2.24109235149015e-23	1.34664855599503e-22
SYTL2	0.445786739856743	0.365383640383163	1.19243051840086	-0.0804030994735805	0.746643778544119	0.8270468780177	3.9699085089555	40.6964238214383	2.46833227513393e-23	1.47793691808888e-22
ASPN	1.4128137923694	0.80331823530168	2.19948272264688	-0.609495557067717	0.786668930277484	1.3961644873452	3.81166188440064	40.6714651003022	2.5418060321391e-23	1.51923728552235e-22
NEDD9	0.627158214558563	0.302825012494708	1.05965033605123	-0.324333202063855	0.432492121492662	0.756825323556517	4.17453737977185	40.5589174101758	2.90138739501616e-23	1.72561036933866e-22
CRLS1	-0.336910235500068	-0.44867838247811	-1.34137647764358	-0.111768146978041	-1.00446624214351	-0.892698095165469	1.63725071652302	40.5423978642366	2.95830390981195e-23	1.75698703729373e-22
P2RY13	0.880565255009012	0.220304989216856	1.03084089583702	-0.660260265792156	0.150275640828006	0.810535906620162	1.54740084206337	40.463890252791	3.24450647333869e-23	1.92088884827072e-22
LAPTM5	1.34925086129833	0.0829725330290536	1.15484512953963	-1.26627832826928	-0.194405731758708	1.07187259651057	5.61984382305067	40.3878236057204	3.54831747044166e-23	2.09342055163221e-22
IGSF6	0.85479013725487	-0.0848904995333335	0.95525077900342	-0.939680636788204	0.10046064174855	1.04014127853675	2.76688268540734	40.3484739127732	3.71653208212235e-23	2.18579190108387e-22
CD55	0.269868068490291	-0.65334252404878	0.841766598830238	-0.923210592539071	0.571898530339946	1.49510912287902	6.19090994416893	40.3110022441883	3.88415833364638e-23	2.27882314739913e-22
ENGASE	0.0860320054152304	1.11801501846181	0.0159464913177123	1.03198301304657	-0.0700855140975181	-1.10206852714409	5.33326133066883	40.2596273588247	4.12639124572113e-23	2.4159055296872e-22
C4B	0.826517705121168	0.680935712458947	1.0150373718851	-0.14558199266222	0.188519666763933	0.334101659426153	1.37243302998698	40.2316424614875	4.26466482279681e-23	2.49340441404849e-22
ARHGAP23	0.921150037790087	0.908547716223938	1.02857194062484	-0.012602321566149	0.107421902834754	0.120024224400903	3.09289393618805	40.171809439793	4.57611223184191e-23	2.6690301004158e-22
LILRB2	1.03371195090126	0.159798023936214	1.06925039841153	-0.87391392696505	0.0355384475102651	0.909452374475315	2.35326892612268	40.1599083567708	4.64073303041865e-23	2.70485236772952e-22
AASS	0.426895066645451	0.384932365276398	1.00377108453503	-0.0419627013690527	0.576876017889581	0.618838719258634	1.7776944934818	40.1547755550423	4.6688853456115e-23	2.72032226190838e-22
TRPV2	1.07786840477775	0.221813711035515	0.774046191544058	-0.856054693742231	-0.303822213233688	0.552232480508543	3.25582650375613	40.1077723790149	4.93479828771107e-23	2.86931765499923e-22
ITGB8	0.690814797671223	0.350636706458666	1.07426712872992	-0.340178091212556	0.383452331058696	0.723630422271252	2.41895674178384	40.0706485174568	5.15553043686295e-23	2.99251081130763e-22
EXOSC4	-0.19541783624403	-0.239187565943833	-1.01775565107073	-0.0437697296998021	-0.822337814826703	-0.778568085126901	6.01204183304952	40.0508800073606	5.27708901259241e-23	3.05886446505485e-22
CALHM2	1.04801022320224	0.331611736821809	0.769913756194572	-0.716398486380432	-0.27809646700767	0.438302019372763	3.26408999474998	40.0476538891792	5.29719816075102e-23	3.06946738021425e-22
TMCC3	0.551740247251552	0.13048876895301	1.05575545544667	-0.421251478298542	0.504015208195119	0.925266686493661	3.3941111579579	40.0048821315958	5.57119333821359e-23	3.21939879150755e-22
GJA5	0.83283905352905	0.346254998714676	1.03739795149796	-0.486584054814374	0.204558897968908	0.691142952783282	2.29224298408828	39.9263785715683	6.11166396785109e-23	3.52328041231989e-22
STOM	0.835543111988857	0.232824821844152	1.15310270331232	-0.602718290144705	0.317559591323468	0.920277881468173	5.99940967469531	39.8231602238792	6.90325798963105e-23	3.9714894653562e-22
PAM	0.525270651915322	0.30122028085859	1.05455375534321	-0.224050371056731	0.529283103427889	0.75333347448462	5.22189906732911	39.8151595472363	6.96875534843003e-23	4.00507814189628e-22
SORBS1	0.872027943419177	1.01352773279339	1.34456931887985	0.141499789374212	0.472541375460668	0.331041586086456	3.71588343570136	39.7780311248848	7.28096989138696e-23	4.17598853770517e-22
BLVRA	0.555829281571193	-0.404126893925973	0.858225278420275	-0.959956175497166	0.302395996849082	1.26235217234625	4.58225427830642	39.7627691755433	7.41334735011044e-23	4.25047013206773e-22
ERRFI1	0.567524985533161	0.271646540379696	1.13869836076606	-0.295878445153464	0.571173375232899	0.867051820386363	5.59004675587841	39.7241508827445	7.75920809372068e-23	4.44123293497242e-22
PCDH18	0.883014842104625	0.738452983178783	1.05547729613284	-0.144561858925842	0.172462454028218	0.31702431295406	3.0146101590482	39.6420128753841	8.54967449268978e-23	4.87715474015613e-22
RERG	0.928188232539741	0.667805570749173	1.10968222189829	-0.260382661790568	0.181493989358546	0.441876651149114	1.55865731516466	39.6280124857427	8.69226013822597e-23	4.95514566300286e-22
COL6A1	1.36607446933668	0.647171328277957	1.32396023592621	-0.718903141058722	-0.0421142334104685	0.676788907648254	7.16218839259434	39.6256645373495	8.7164053515296e-23	4.96723356250629e-22
CPED1	0.834808475568603	0.494441158202402	1.08640186256429	-0.340367317366201	0.251593386995683	0.591960704361884	1.88040166462962	39.6085759983136	8.89417689724052e-23	5.06512279067059e-22
RASSF6	0.348560504058396	0.0317487336104856	1.00763663917785	-0.316811770447911	0.659076135119449	0.975887905567359	3.46647314388122	39.6040992098352	8.94134768845594e-23	5.09026976089347e-22
TP53INP2	0.667253647233085	0.685212632636787	1.13451554027604	0.0179589854037028	0.467261893042958	0.449302907639255	4.83316535255666	39.5994103864111	8.9910220267843e-23	5.11682456382795e-22
FCER1G	1.16303396624354	-0.0514349321485099	1.23186655270247	-1.21446889839205	0.0688325864589316	1.28330148485098	5.5753522270832	39.5979597829822	9.00644607222429e-23	5.12387607295185e-22
QPRT	-0.184104168576638	1.60124372400351	-0.577012356103325	1.78534789258015	-0.392908187526688	-2.17825608010684	5.84808833038836	39.5556226829133	9.46850738901654e-23	5.3704687141665e-22
RNF213	0.543144092418679	0.354226267466051	1.02193164407379	-0.188917824952628	0.478787551655107	0.667705376607735	4.58239217144977	39.5405677352464	9.63849143959254e-23	5.46138070802273e-22
GALNT7	0.278459756240813	-0.21811203338103	0.849000119550388	-0.496571789621843	0.570540363309575	1.06711215293142	5.074968346513	39.4694599746804	1.04837285144225e-22	5.92243004471942e-22
CDKN2B	0.780517300070596	0.382639486115833	1.30211843317874	-0.397877813954763	0.521601133108144	0.919478947062907	3.40069192712341	39.4015480623943	1.13604050422874e-22	6.40482648762604e-22
RAB11FIP1	0.556265441945517	0.456972370038753	1.20231895886881	-0.0992930719067644	0.646053516923295	0.745346588830059	5.27150293520898	39.3719286957662	1.17654723667361e-22	6.62214574297035e-22
OAS2	0.843029812655416	-0.260738363234438	1.3408817405191	-1.10376817588985	0.497851927863681	1.60162010375354	3.89821702241001	39.3267555308899	1.24113574446164e-22	6.97174055859713e-22
VWF	1.28927947967378	0.730062105557619	1.13002403527798	-0.559217374116165	-0.159255444395805	0.39996192972036	4.80251579008451	39.2094394488663	1.42600352359884e-22	7.96778879163349e-22
TCEAL7	0.831360063058654	0.457287225665453	1.08984570080274	-0.374072837393201	0.258485637744083	0.632558475137284	1.96018154998186	39.2068383325054	1.43040161467845e-22	7.98972013013682e-22
ROBO1	0.898993906980061	0.733307851614254	1.3048519131533	-0.165686055365807	0.405858006173236	0.571544061539043	2.86790966705507	39.20232738669	1.43806125719523e-22	8.02984882488748e-22
NFATC2	0.663972001619165	0.951145458445973	1.01743621121948	0.287173456826808	0.353464209600312	0.0662907527735039	2.90604273329858	39.1861420585078	1.46588476608764e-22	8.17440065499711e-22
COL10A1	1.86305463882036	0.953108544476052	2.47701992871522	-0.909946094344312	0.613965289894858	1.52391138423917	3.4217076534967	39.1602936667405	1.51144514446596e-22	8.42568314692226e-22
LRRC25	1.07357917112801	0.152439733652465	0.95296668086891	-0.921139437475543	-0.120612490259098	0.800526947216445	2.67644628827091	39.1456066596721	1.53796326007192e-22	8.56785535154183e-22
STK38L	0.414577757914123	0.363580408613553	1.02146813077896	-0.0509973493005695	0.606890372864832	0.657887722165402	5.11065260869097	39.1367869394313	1.55411171927411e-22	8.64925899514299e-22
ISM1	1.07492554019346	0.887645664360497	1.3819156051115	-0.187279875832961	0.30699006491804	0.494269940751001	1.48780704170009	39.0931687617408	1.63651296198284e-22	9.08988505125027e-22
EGR3	0.935363487145882	0.828405967907728	1.43833589267464	-0.106957519238155	0.502972405528758	0.609929924766912	2.35725018258597	39.0203240402803	1.78402821681227e-22	9.87353231001834e-22
FLNA	1.33515563690568	0.813937872857873	1.32493890050811	-0.521217764047806	-0.0102167363975676	0.511001027650238	7.312000250175	38.9668289679433	1.9007995211447e-22	1.04922891214559e-21
ADAMTS2	1.43396251079953	0.611973278554103	1.46142818850419	-0.82198923224543	0.0274656777046602	0.84945490995009	3.79007509132338	38.7794296145962	2.37383897193879e-22	1.29546522267213e-21
PLN	1.18024866727046	0.55323933403621	1.73911245799935	-0.627009333234251	0.55886379072889	1.18587312396314	2.44002811611967	38.7232322190673	2.53753377527659e-22	1.38218261845201e-21
PXMP2	-0.517518727068857	-0.682069630679386	-1.16104332489695	-0.164550903610528	-0.643524597828092	-0.478973694217564	2.65660763862022	38.7085946138073	2.58200133383466e-22	1.40549740669679e-21
GFPT2	1.10948972200733	0.584353057821785	1.44226196521517	-0.525136664185543	0.332772243207837	0.85790890739338	2.09912018852022	38.6793570783134	2.67317849819247e-22	1.4527882243555e-21
CD37	1.1262993296466	0.272802122603148	1.05060777713638	-0.853497207043447	-0.075691552510212	0.777805654533235	2.55720295477118	38.5978749866938	2.94470879605685e-22	1.59624763396009e-21
TNC	1.54717065574665	0.692346783036442	1.76547440747762	-0.854823872710211	0.218303751730963	1.07312762444117	4.67630819687592	38.5874066104813	2.98154505665972e-22	1.61517888236175e-21
SYNDIG1	1.07656834643191	0.635514286742759	1.156557355706	-0.441054059689154	0.0799890092740876	0.521043068963242	1.93267304975119	38.5862492568985	2.98564587110697e-22	1.61688183420544e-21
VNN2	0.697550715518642	-0.529821473886605	0.751529084809272	-1.22737218940525	0.0539783692906293	1.28135055869588	1.45331131153129	38.5855087575272	2.98827263002485e-22	1.61778567287659e-21
RGS16	0.972400674621055	0.672978660439476	1.15271527177706	-0.299422014181579	0.180314597156008	0.479736611337588	4.63171896997606	38.5412709969392	3.14948109442849e-22	1.70233232531173e-21
SPATA25	0.166094777345979	1.19246346511127	0.353260712212098	1.02636868776529	0.187165934866119	-0.839202752899174	2.50015992023809	38.4926832490242	3.33662527490014e-22	1.79945522089203e-21
PDE4B	0.789900878867289	0.0439317833934085	1.02810189523334	-0.745969095473881	0.238201016366047	0.984170111839928	2.32626496580674	38.490614646805	3.34483614825929e-22	1.80330760868968e-21
MMRN1	0.982846059220878	0.405092071895057	1.04820309558022	-0.577753987325821	0.0653570363593468	0.643111023685167	1.11199796194668	38.4570719633777	3.48084467345692e-22	1.87483888327044e-21
TNNC2	-0.314247298326257	2.02094386060209	-0.3649870820171	2.33519115892834	-0.050739783690843	-2.38593094261919	4.92834465709933	38.4472115340683	3.52187306655995e-22	1.89482209728763e-21
RNF43	-0.185793103757456	1.07885507015736	-0.0626584775365879	1.26464817391482	0.123134626220868	-1.14151354769395	5.72636232818994	38.4470777911395	3.52243288466234e-22	1.89482209728763e-21
PTN	0.901987553518512	0.637702274604368	1.15808972974141	-0.264285278914143	0.256102176222902	0.520387455137045	2.33504393789499	38.4409489038823	3.54818314801531e-22	1.90806627039563e-21
SYDE1	1.00099805068254	0.626569807499296	0.878815699625285	-0.374428243183245	-0.122182351057256	0.252245892125989	3.21504262205312	38.4242025774165	3.61951019057732e-22	1.94394742858638e-21
COL5A3	1.0461424259577	0.515642358553919	1.16661224662726	-0.530500067403777	0.120469820669561	0.650969888073337	3.20648066424231	38.335797606753	4.02061864902395e-22	2.1491224557172e-21
SPOCK2	1.03911149144941	0.506882748078768	1.14711555352698	-0.532228743370645	0.108004062077565	0.64023280544821	3.26578930666155	38.3293349500382	4.05163501222713e-22	2.16501635531568e-21
CYP1B1	1.048717946099	0.405226371904724	1.45411496548021	-0.643491574194276	0.405397019381207	1.04888859357548	1.44640697966067	38.3265788724474	4.06493529138905e-22	2.17074998440887e-21
PTGER2	0.937449284917597	-0.400797998034895	0.87643679396782	-1.33824728295249	-0.0610124909497773	1.27723479200272	2.62412910300179	38.301299537256	4.18899228275978e-22	2.2325111251377e-21
IFIT2	0.666988554667406	0.025868300144229	1.11689514419122	-0.641120254523177	0.449906589523819	1.091026844047	2.72129644843884	38.2460979002567	4.4732697871147e-22	2.38127954535627e-21
GFI1	0.662814275271512	-0.431011092768044	0.625948421623654	-1.09382536803956	-0.0368658536478577	1.0569595143917	1.6602074615472	38.0431591634764	5.69541101011334e-22	3.00910814425475e-21
BCL2A1	1.01578742307059	-0.324817294114639	1.22454009130737	-1.34060471718523	0.208752668236778	1.54935738542201	3.404126250064	38.0280949624743	5.7985056122234e-22	3.06166171603831e-21
SKAP2	0.286678971117183	0.247184301303414	1.03718074949837	-0.0394946698137693	0.750501778381182	0.789996448194952	4.75624501695737	38.0052681468408	5.95830786530448e-22	3.14112915583202e-21
MEDAG	1.06379562647907	0.657618444205573	1.49431141796279	-0.406177182273495	0.430515791483722	0.836692973757217	2.37232704792913	38.0014994883377	5.98511302748713e-22	3.153292081949e-21
KLF12	0.580868312979217	0.438090232014254	1.0550487446572	-0.142778080964963	0.474180431677982	0.616958512642946	1.71293730353672	37.9277238700797	6.53494218527382e-22	3.43547178498164e-21
CAV2	0.703816032630002	0.076358536700786	1.01859729145685	-0.627457495929216	0.314781258826848	0.942238754756064	2.99091509929601	37.9096263914228	6.67739433918096e-22	3.50490577324753e-21
CPA3	1.47893609316132	0.628139332212069	1.69861000584682	-0.850796760949249	0.2196739126855	1.07047067363475	3.05669702750689	37.8694037216492	7.00527070795554e-22	3.67244033296329e-21
C5AR1	1.12223379251597	0.305420950664073	1.2034112351712	-0.816812841851899	0.0811774426552314	0.89799028450713	3.40443777248419	37.6954356287572	8.62012057974081e-22	4.4897458129017e-21
CD274	0.595711365128578	-0.183155387034887	0.900437566956825	-0.778866752163465	0.304726201828247	1.08359295399171	1.79540801788071	37.6576364117566	9.01774314353518e-22	4.69250460374161e-21
ANOS1	1.0302756844159	0.495132925621218	1.32598297454768	-0.535142758794678	0.295707290131788	0.830850048926466	2.06129907800829	37.6480922733779	9.12102098603695e-22	4.74478489298276e-21
ELOVL7	0.195056358227283	-0.491386907276773	0.802156867772685	-0.686443265504056	0.607100509545403	1.29354377504946	3.85931764683232	37.5992272216529	9.66870086061512e-22	5.01886989049324e-21
CD200	0.900356352689444	0.193628356338189	1.11804371829408	-0.706727996351256	0.217687365604633	0.924415361955889	3.15631123811599	37.5956790237484	9.70973204814501e-22	5.03552606770701e-21
CD300A	1.01149006984772	-0.0442603464840396	0.892339462182953	-1.05575041633176	-0.119150607664769	0.936599808666992	3.04220329591256	37.5896859929942	9.77943265029781e-22	5.06856081301566e-21
NCOA7	0.675332307573662	0.242199345968642	1.03838566792933	-0.43313296160502	0.36305336035567	0.79618632196069	5.52754051573886	37.4650122320902	1.13490105727594e-21	5.8586839115061e-21
HLA-DPA1	1.20652836041995	-0.12657934611735	1.39674385825833	-1.3331077065373	0.190215497838376	1.52332320437568	5.62187626784631	37.3725143599725	1.26749148643998e-21	6.51329440141699e-21
SERPINE1	1.3703179618276	0.741678057042542	1.60029338382474	-0.62863990478506	0.229975421997142	0.858615326782202	5.04053561367931	37.3430876768275	1.31285275978935e-21	6.73205706302426e-21
NR4A2	0.683289395770609	0.265001193384129	1.20806993855627	-0.41828820238648	0.524780542785662	0.943068745172142	3.57609108729517	37.2534242679608	1.46137190152076e-21	7.47095423383388e-21
CTHRC1	1.49551486400765	0.564845130828104	1.71098674303881	-0.930669733179547	0.215471879031162	1.14614161221071	5.32207005317591	37.2154338142684	1.52928390416845e-21	7.81104760366171e-21
SGK1	0.691761383309208	0.188583216461496	1.04108646657105	-0.503178166847712	0.349325083261845	0.852503250109557	3.52105206357097	37.0575754444042	1.84714019129879e-21	9.37219734792067e-21
SCG2	0.892085037626059	0.632383343277628	1.41903400500829	-0.259701694348431	0.526948967382229	0.78665066173066	1.97486886099439	37.02180105761	1.9279451794938e-21	9.76752310342824e-21
SPI1	1.25139254854888	0.175331364029255	1.00145363654673	-1.07606118451962	-0.249938912002143	0.826122272517477	4.27555868622789	37.0011653630062	1.97616057450721e-21	9.99381085748542e-21
F13A1	1.51078895878371	0.852778373382393	1.57696268530388	-0.658010585401318	0.0661737265201683	0.724184311921486	2.65863796992253	36.9516337214718	2.09689170139415e-21	1.05790315795247e-20
HAPLN3	1.00983549502977	-0.0230060344661238	1.03203396037388	-1.0328415294959	0.0221984653441063	1.05503999484	3.63049842846502	36.9508508761509	2.09885815755246e-21	1.05857907253564e-20
OXCT1	0.765996607221281	-0.48453755529195	0.779588840250806	-1.25053416251323	0.0135922330295246	1.26412639554276	4.13637348434973	36.9285463328756	2.15567053315932e-21	1.08528855366897e-20
SELPLG	1.00356521889971	0.2159236658001	1.04730374378586	-0.787641553099612	0.0437385248861513	0.831380077985763	3.83030564335671	36.8333051771672	2.41616405904678e-21	1.21066232931947e-20
RABAC1	-0.306393600318043	-0.550748675062702	-1.14619199815091	-0.244355074744659	-0.83979839783287	-0.595443323088211	4.68486376065946	36.7779294196472	2.58192466790278e-21	1.29092582788594e-20
MFGE8	1.11591598219165	0.504797212044763	0.95030691485958	-0.611118770146891	-0.165609067332074	0.445509702814816	5.08598917060915	36.7736918596272	2.59507009807596e-21	1.2960771444885e-20
ANO1	0.920312047751688	-0.102398443515509	1.26751904198289	-1.0227104912672	0.347206994231199	1.3699174854984	3.62572189805621	36.7685291907892	2.61117618405716e-21	1.30373564661275e-20
HPSE	0.320826850989902	-0.517037810692333	0.509339504472129	-0.837864661682236	0.188512653482227	1.02637731516446	2.79896467481868	36.7602489226529	2.6372181887804e-21	1.31634906698256e-20
DOK2	1.05677529405044	0.0659721453536024	0.901705371117933	-0.990803148696837	-0.155069922932506	0.835733225764331	3.06595682318287	36.7392776257666	2.70434717060368e-21	1.34786450453428e-20
USP18	0.542117969318702	-0.505591643563537	0.596047154286048	-1.04770961288224	0.0539291849673464	1.10163879784959	3.24041717006184	36.7122745034443	2.79331763457461e-21	1.38933828520611e-20
PDGFRL	0.956064588873789	0.139247793949208	1.15062722272865	-0.816816794924581	0.194562633854864	1.01137942877945	1.65194898180719	36.6635723860414	2.96128069630812e-21	1.47071426760778e-20
FAM20C	1.14428336855363	0.529650373468765	1.0139530071902	-0.614632995084864	-0.130330361363433	0.484302633721431	3.87438173774967	36.5724443144283	3.30329060954053e-21	1.63672284205776e-20
OMD	0.792510958413424	0.671732854266498	1.10729882512356	-0.120778104146926	0.314787866710133	0.435565970857058	0.7889822702704	36.571190391579	3.30826342681177e-21	1.6387060862838e-20
DCBLD2	0.566626324455476	0.222828497949577	1.14374469318973	-0.343797826505899	0.577118368734256	0.920916195240155	2.9173305603315	36.3681468109667	4.22125329170004e-21	2.07512192520679e-20
GCHFR	-0.237586985718027	-0.494099104331062	-1.10769907376673	-0.256512118613034	-0.870112088048699	-0.613599969435665	1.3856724355667	36.362836496953	4.24825907587783e-21	2.08779005093548e-20
CSGALNACT1	0.592124642910761	0.257660186933323	1.02893977603787	-0.334464455977438	0.436815133127106	0.771279589104544	2.48336715614474	36.2796694070067	4.69457480503095e-21	2.29577484168436e-20
ATP8A1	0.398809348697662	-0.210543249939091	0.928110797916915	-0.609352598636753	0.529301449219252	1.13865404785601	3.08155848374976	36.2184762643929	5.05277703657714e-21	2.46381226688292e-20
CXCL13	1.15854707672909	-0.431282510441294	1.54862946882923	-1.58982958717038	0.390082392100141	1.97991197927052	2.84852574890585	36.1867111262402	5.24941340391999e-21	2.55821817096401e-20
SPARC	1.29817376634817	0.608067452358403	1.33700757791153	-0.690106313989769	0.0388338115633609	0.72894012555313	8.93649681179672	36.1836358848431	5.26885345112732e-21	2.56621117771025e-20
IGFBP3	0.893622027655545	0.477994149239118	1.23082209594039	-0.415627878416427	0.337200068284843	0.75282794670127	6.26558844669776	36.1775616091545	5.30746449098367e-21	2.58203867273056e-20
ELN	1.24783253088781	1.37971732279962	1.28083603206629	0.131884791911801	0.0330035011784724	-0.098881290733329	4.22578929832413	36.13147878146	5.60979590376291e-21	2.72238344047638e-20
MEOX2	0.891325132267213	0.499001735323223	1.10409776868479	-0.392323396943991	0.21277263641758	0.60509603336157	1.00436598839963	36.0967675090898	5.84889195138394e-21	2.83238629446176e-20
RPS10	-0.715012601985725	-0.509603557268254	-1.55930478512853	0.205409044717471	-0.844292183142807	-1.04970122786028	2.37690484131011	36.054335394648	6.15511738937081e-21	2.97470923673426e-20
XAF1	0.69575956846449	0.208719764294642	1.01998531284418	-0.487039804169848	0.324225744379689	0.811265548549537	1.96229683427825	35.9870444838458	6.67410171822921e-21	3.21908201378097e-20
HLA-DRA	1.06474673827719	-0.336782782603793	1.28268204421286	-1.40152952088098	0.21793530593567	1.61946482681665	9.38854771799495	35.93215345894	7.12983958318421e-21	3.4300803303778e-20
CCDC85B	-0.261573441522446	-0.188623178532275	-1.25177904503925	0.0729502629901715	-0.990205603516804	-1.06315586650698	6.46508016424033	35.8006075569738	8.35333929612962e-21	3.99140746961599e-20
FAXDC2	0.704469378076432	0.938407169834689	1.0804810406765	0.233937791758256	0.376011662600068	0.142073870841812	2.63470991439441	35.7970116760298	8.38959339336116e-21	4.00646372652709e-20
TPGS1	-0.222374219750659	-0.439438655437064	-1.18528431354534	-0.217064435686406	-0.962910093794678	-0.745845658108272	1.99899481762779	35.6852087939995	9.59920740160192e-21	4.56604371220665e-20
FBLN1	1.57412959229872	1.25775692582857	1.45020563225664	-0.316372666470146	-0.123923960042076	0.19244870642807	4.87625669339739	35.6738834365452	9.73111405007116e-21	4.62488034383095e-20
GAS1	1.37108305276219	0.429769396778878	1.60687391165416	-0.941313655983308	0.235790858891976	1.17710451487528	2.27256832107258	35.6656434515434	9.82822785637974e-21	4.66972142678229e-20
GPR143	-0.0273244501441932	1.35834317203978	-0.481009196970433	1.38566762218397	-0.453684746826239	-1.83935236901021	3.0667951187328	35.6074171116219	1.05427742764371e-20	4.99517532407572e-20
CHAC2	0.190153501035508	-0.740524359102747	0.3208324663506	-0.930677860138255	0.130678965315091	1.06135682545335	3.38552221530364	35.5244979690142	1.16513431756584e-20	5.50343505537041e-20
NACA2	-0.430549062554973	-0.403657364312594	-1.323551614017	0.0268916982423792	-0.893002551462023	-0.919894249704402	1.46735574503008	35.461709856241	1.25680370617061e-20	5.92317840427673e-20
PLAGL2	0.375217955320564	1.18257894140104	0.570039219573759	0.807360986080472	0.194821264253195	-0.612539721827278	5.71200805501734	35.3506724119386	1.43701003543595e-20	6.74611909631702e-20
PODN	1.27693186166302	1.06835555894341	1.18120949980158	-0.20857630271961	-0.0957223618614358	0.112853940858174	3.06702534899232	35.3254557303285	1.48142570080131e-20	6.95076708673193e-20
DPYSL2	0.515836132298104	-0.19672904238146	0.84866641956391	-0.712565174679565	0.332830287265806	1.04539546194537	5.04141641115768	35.2761145690022	1.57236113374547e-20	7.3671988654909e-20
COL1A1	1.64042216120677	0.98069422644579	1.72473334812791	-0.659727934760983	0.0843111869211413	0.744039121682125	9.23755203031814	35.2628564949908	1.59773730468525e-20	7.48194644120837e-20
ADAMTS4	1.02227220711317	0.63441268821071	1.10746028359021	-0.387859518902455	0.0851880764770478	0.473047595379503	2.74675042070215	35.2053847687556	1.71258164026328e-20	8.00199626160085e-20
ULBP2	0.264867644570035	-0.895427621019872	0.467888030094357	-1.16029526558991	0.203020385524322	1.36331565111423	2.04497687291012	35.1078054551333	1.92688180897438e-20	8.96610485823313e-20
SYNPO2	1.09263670565455	0.838504705686039	1.58472985241651	-0.254131999968514	0.492093146761956	0.74622514673047	2.19055544995399	34.9869110661966	2.23012026911008e-20	1.03230916595063e-19
MFAP5	1.244881397345	0.698980730523973	1.60876097434498	-0.545900666821024	0.363879576999987	0.909780243821012	2.17793717815196	34.9787284281542	2.25229783788811e-20	1.04200391070304e-19
R3HDML	0.0215139607063799	1.30113073367399	0.318508611665967	1.27961677296761	0.296994650959587	-0.982622122008018	2.09869476863587	34.9575707130883	2.31067418031873e-20	1.06784124705236e-19
NUDT8	-0.168466932516384	-0.73813663793482	-1.0317466197598	-0.569669705418436	-0.863279687243415	-0.29360998182498	4.82722101782772	34.9470352682155	2.34030682364158e-20	1.08123967609764e-19
EPHA4	0.693939306656034	-0.188714258046466	0.981999710983918	-0.8826535647025	0.288060404327884	1.17071396903038	1.70432766379741	34.9077704558681	2.4541467346795e-20	1.13135896548776e-19
BGN	1.48120073481291	0.868223895877257	1.55799270279377	-0.612976838935657	0.0767919679808582	0.689768806916515	8.00421059849081	34.9050254212539	2.46231029058864e-20	1.13481263624373e-19
AHNAK2	0.882528124912342	0.494390369162307	1.42846708362247	-0.388137755750035	0.545938958710132	0.934076714460167	2.21404041602957	34.8890298619038	2.5104254074802e-20	1.15604131836827e-19
LYVE1	0.971542990448147	0.37088838118687	1.07039725520239	-0.600654609261277	0.0988542647542425	0.699508874015519	1.41470942315	34.8766184801694	2.54840881510435e-20	1.17321268181868e-19
DUSP4	0.637776845999912	-0.984719595266323	0.934085328590032	-1.62249644126623	0.296308482590121	1.91880492385636	3.62966337483176	34.7679366286945	2.90666763994203e-20	1.33088975620116e-19
STAB1	1.16189685040175	0.617689236536624	0.956073550112371	-0.544207613865123	-0.205823300289375	0.338384313575748	3.42093049125412	34.7330846125437	3.03194447467256e-20	1.38674720069575e-19
MFAP4	1.59768465332585	1.13113610967109	1.55971601446334	-0.466548543654756	-0.037968638862508	0.428579904792248	5.29631748231048	34.7259085549076	3.05840472317037e-20	1.39733606110551e-19
LMOD1	1.3531120872252	0.918226582917915	1.5963780596753	-0.434885504307288	0.243265972450098	0.678151476757387	3.32813506025542	34.6061075015892	3.53602751832193e-20	1.60715581572306e-19
TPBG	0.578083070502323	-0.109322511185349	1.02724847669174	-0.687405581687671	0.449165406189414	1.13657098787709	3.91810912432105	34.5837779821511	3.63300657301504e-20	1.64782798133182e-19
TAX1BP3	-0.308568707529711	-0.431494379074952	-1.14004018567248	-0.122925671545241	-0.831471478142764	-0.708545806597523	0.979772749377555	34.5600742863748	3.73887824824379e-20	1.69357448353676e-19
EPB41L2	0.563169283092601	0.284809873449811	1.02473446677746	-0.27835940964279	0.46156518368486	0.739924593327649	5.90614302338286	34.5270255550399	3.89168077755663e-20	1.76089954496944e-19
CD2	0.981996424719638	0.0108446669626137	1.12354885752715	-0.971151757757024	0.141552432807509	1.11270419056453	3.74738942247985	34.4909691345714	4.06555252960011e-20	1.8356388072033e-19
TNFAIP6	1.15759581179539	0.229793831776171	1.4409243467374	-0.927801980019222	0.283328534942005	1.21113051496123	2.79555605356626	34.3891248297325	4.59997589938297e-20	2.06754105685146e-19
ESF1	0.400219677815204	0.530584672338928	1.12062846540775	0.130364994523724	0.720408787592543	0.590043793068819	4.59595812333248	34.3487194733067	4.83106163462709e-20	2.16909787534519e-19
ACSL4	0.432931342142763	0.22400288577037	1.09319227920246	-0.208928456372393	0.6602609370597	0.869189393432093	4.81204073462451	34.3252537082732	4.97058155217711e-20	2.22996262942426e-19
POFUT1	0.288272608204609	1.04857237515569	0.502989133100598	0.760299766951078	0.21471652489599	-0.545583242055089	6.33118623729989	34.3178296654058	5.01555965855817e-20	2.24954376507451e-19
GYPC	1.02508107416569	0.31425469782513	0.724639028863356	-0.710826376340557	-0.300442045302331	0.410384331038227	2.82451652318783	34.3046658358474	5.09631912809236e-20	2.28394604384739e-19
PDXP	-0.238784797407771	-0.317107864306187	-1.0262224512965	-0.0783230668984163	-0.787437653888727	-0.709114586990311	0.867720967082353	34.2037167316665	5.76064661380008e-20	2.57143451251842e-19
PTGIS	1.15113703363985	0.890238767114506	1.56721997588579	-0.26089826652534	0.416082942245946	0.676981208771286	2.04446459777439	34.1871812277606	5.87746979622299e-20	2.62150362630057e-19
FMOD	1.29544175293282	0.339720680163436	1.14040483377568	-0.955721072769387	-0.155036919157143	0.800684153612244	5.86775330597498	34.0181132274725	7.21741912320563e-20	3.19218189081085e-19
ADAM19	0.794027882247328	0.624415391230264	1.1595204981702	-0.169612491017064	0.365492615922869	0.535105106939933	3.99892493052038	33.9995945099683	7.38169487487615e-20	3.2605702963267e-19
DUSP1	1.17287231472674	0.782739073998933	1.22548837496765	-0.390133240727803	0.0526160602409176	0.44274930096872	7.02070038973725	33.9412491536911	7.92422362160452e-20	3.49381522298413e-19
RDX	0.907868628652066	0.66099376638069	1.2167000009663	-0.246874862271376	0.308831372314236	0.555706234585612	2.84324498414884	33.7638852879734	9.83203623781981e-20	4.30463774217248e-19
ZBTB10	0.463732319721022	1.06540813385918	0.928167043171402	0.601675814138159	0.46443472345038	-0.137241090687779	2.99088198089668	33.6430415004877	1.13899973071971e-19	4.97256253594898e-19
CCR7	1.00438460648712	0.503717167721575	1.03794624003548	-0.50066743876554	0.0335616335483608	0.5342290723139	1.86891881011741	33.5891424394121	1.21626511659213e-19	5.29892547958669e-19
SLC37A2	1.07669221425725	0.350639482193148	1.08685142037824	-0.726052732064105	0.0101592061209859	0.736211938185091	2.0673666263917	33.5588311998219	1.26200721977809e-19	5.49112930171865e-19
PDPN	1.13485270481545	0.501117673621052	1.22935744160167	-0.633735031194396	0.0945047367862242	0.72823976798062	4.29940313319899	33.5223156179713	1.31941247376511e-19	5.7276268554013e-19
APOL1	0.55984157455646	-0.255652560799185	1.15221564413853	-0.815494135355645	0.592374069582072	1.40786820493772	6.30719565488668	33.3830069115668	1.56356321568906e-19	6.7614301782396e-19
TACC1	0.621883973838108	0.167500778664162	1.02980919028852	-0.454383195173946	0.407925216450411	0.862308411624357	4.78371719529688	33.3763094722203	1.57638267887789e-19	6.81512153287085e-19
TCEAL9	0.500669362755741	0.438372134798781	1.29436711830738	-0.06229722795696	0.793697755551639	0.855994983508599	5.71828096212344	33.3577048518102	1.61255003423486e-19	6.96079290269894e-19
RSPO3	0.838308214523683	0.303951587063128	1.07178704170446	-0.534356627460555	0.233478827180779	0.767835454641334	1.20679936316501	33.264196888916	1.80734793762084e-19	7.77583138419601e-19
CXCL9	1.2933030856787	-0.0661957221205594	1.8102262536916	-1.35949880779926	0.516923168012908	1.87642197581216	4.34135889267272	33.2524615526403	1.83340879852641e-19	7.88393788592403e-19
STARD4	0.125248128066478	-0.153290798163985	0.859888664040132	-0.278538926230463	0.734640535973653	1.01317946220412	3.82766639525131	33.2213951529858	1.90423484922451e-19	8.17809072927822e-19
COL6A2	1.42337669678736	0.718555486210389	1.13712835001503	-0.704821210576974	-0.28624834677233	0.418572863804645	7.54158330248787	33.199646675659	1.95544656159075e-19	8.39028318784849e-19
TSPAN13	0.16347064212379	-0.546521902938024	0.601690447671415	-0.709992545061814	0.438219805547625	1.14821235060944	7.39036378974528	33.1867923261227	1.98636300232493e-19	8.51348832079937e-19
NXN	1.02425199450674	0.283365491098099	1.09971745302093	-0.740886503408641	0.0754654585141949	0.816351961922836	2.96304863837858	33.1472961422416	2.08446184486717e-19	8.92035597204241e-19
PILRA	1.02308445713539	0.0722491357099218	0.984751125961207	-0.950835321425471	-0.038333331174186	0.912501990251285	2.67288098018926	33.1326289828864	2.12211780401229e-19	9.0746055259675e-19
MAN1A1	0.435627065336376	0.283282671660292	1.10164356003729	-0.152344393676084	0.666016494700912	0.818360888376996	5.03347197277777	33.1258448908052	2.13976536342202e-19	9.14023880351116e-19
HLA-DPB1	1.10639280259836	-0.102954198430091	1.07089641256973	-1.20934700102845	-0.0354963900286283	1.17385061099982	5.3092131325258	32.9847814086209	2.542030072533e-19	1.08018691711081e-18
FBLN2	1.64944558285636	0.949497288681094	1.5373898113934	-0.699948294175266	-0.112055771462959	0.587892522712307	4.19536556373751	32.9720439369141	2.58189620921161e-19	1.09685132972317e-18
SEMA5A	0.238187323250945	1.10111182551985	0.810886927429734	0.862924502268909	0.572699604178789	-0.29022489809012	3.74342794209203	32.953734760455	2.6403032550668e-19	1.12053674073702e-18
HSPB8	1.09667760232454	0.662449853649194	1.36542785484221	-0.434227748675341	0.268750252517677	0.702978001193019	2.52828844734583	32.9517792654623	2.64661926644644e-19	1.1229350924277e-18
LOXL2	1.06930975313254	0.522768225115938	0.959008937637309	-0.546541528016601	-0.11030081549523	0.436240712521371	4.84027909104025	32.8502034629863	2.99643986968925e-19	1.26690527756999e-18
PELI2	0.634752752673711	0.44343054271224	1.05373456334998	-0.191322209961471	0.418981810676266	0.610304020637738	2.46303674671498	32.8429090739837	3.0232797318909e-19	1.2776136590285e-18
ALOX5AP	1.0220134312979	-0.000223589717164963	0.966590232384653	-1.02223702101506	-0.0554231989132465	0.966813822101818	4.23713610134191	32.8012377511446	3.18130559358516e-19	1.34170868367658e-18
SLAMF7	1.02811824674059	0.0347716843132524	1.25758608642655	-0.993346562427334	0.229467839685961	1.22281440211329	2.76313368916836	32.7711480149227	3.3005449709103e-19	1.3906087578859e-18
SNX10	0.498962513984024	-0.0951877860815928	0.941224206971725	-0.594150300065617	0.442261692987701	1.03641199305332	3.12794785409778	32.7347669464556	3.45072563887724e-19	1.45062734609944e-18
RGS5	0.911879962427355	0.831612193971457	1.24122914602922	-0.0802677684558981	0.329349183601861	0.409616952057759	4.77923195780047	32.7241515860281	3.49582542664675e-19	1.4688554050122e-18
C1QA	1.15861061463426	-0.00987252481186296	1.05678860934825	-1.16848313944612	-0.101822005286009	1.06666113416011	6.8985055360576	32.7226194865154	3.50238331139864e-19	1.47124487721548e-18
A4GALT	1.03621900322733	0.527582369037296	0.968551316717615	-0.508636634190034	-0.0676676865097159	0.440968947680318	3.10684058217984	32.5417648632924	4.37007084519888e-19	1.82258929990751e-18
CLDN3	-0.197224969890124	0.372072372717602	-0.905268339655851	0.569297342607726	-0.708043369765727	-1.27734071237345	9.75743708578943	32.5140609841772	4.52085930007199e-19	1.88222416656436e-18
PCBP1	-0.273337983680547	-0.347249933678655	-1.55336485614182	-0.0739119499981085	-1.28002687246127	-1.20611492246316	4.13361953355897	32.3973406336363	5.21571634303871e-19	2.1661830526252e-18
SOCS3	1.04695080867226	0.534980662663567	1.14392936750793	-0.51197014600869	0.0969785588356773	0.608948704844368	5.85351072660828	32.3772744773941	5.34555113732029e-19	2.2173797706404e-18
FHL1	1.14928372051728	0.764278526835251	1.25268699197241	-0.38500519368203	0.103403271455128	0.488408465137157	3.37759605275033	32.3224483929644	5.71708466498423e-19	2.36858600226986e-18
SLC2A8	-0.0519059969204747	0.469045724696266	-0.541741518433636	0.520951721616741	-0.489835521513161	-1.0107872431299	5.16778226893283	32.2675288726687	6.11525623535369e-19	2.52673172875145e-18
SOAT1	0.630273009531639	0.268561116846294	1.00885108260414	-0.361711892685345	0.378578073072501	0.740289965757846	3.72373067370905	32.2078790901106	6.57934146094598e-19	2.71516385577421e-18
BEX4	1.11443643107002	0.820005265476171	1.38070454803935	-0.294431165593844	0.26626811696933	0.560699282563175	3.87507602400582	32.137959282423	7.16856127251016e-19	2.95327240131632e-18
HSD11B1	1.17196790255091	0.403319043323028	1.27067069794922	-0.768648859227885	0.0987027953983095	0.867351654626194	2.23466876728878	32.1006071295029	7.50475794562457e-19	3.08876380262048e-18
GALNT5	0.469687052268576	-0.136668584544408	1.00267035247709	-0.606355636812983	0.532983300208514	1.1393389370215	4.03282703675867	32.0650602782744	7.83940067302251e-19	3.22178386296893e-18
DAPP1	0.720828278882744	-0.260261747685802	0.799505210234256	-0.981090026568547	0.0786769313515117	1.05976695792006	2.21291432783468	32.0612847443435	7.87581291538949e-19	3.23517402611488e-18
IL1RN	0.699172403104631	-0.57881751406466	1.05193007493872	-1.27798991716929	0.352757671834087	1.63074758900338	3.7275083085427	31.999467284847	8.4967410362728e-19	3.4809229406666e-18
HK3	1.08303020879653	0.11756193965789	0.979971629811985	-0.96546826913864	-0.103058578984544	0.862409690154096	2.18708265859372	31.9757450100646	8.74786937684485e-19	3.57773030615706e-18
TENT5C	0.707811335569589	-0.228150687145612	0.885411238320461	-0.935962022715201	0.177599902750871	1.11356192546607	3.49495319331254	31.9692885500044	8.81749988642066e-19	3.60446250197317e-18
CCL2	1.31688089926489	0.365815059789652	1.28287365058646	-0.951065839475235	-0.0340072486784244	0.917058590796811	4.02638234039347	31.9476024516309	9.0554762707227e-19	3.69726975317324e-18
APLNR	1.17814053397874	0.492220988628457	0.998109197314441	-0.685919545350286	-0.180031336664302	0.505888208685984	3.97621495241983	31.9049471944408	9.54254747312006e-19	3.88955524537816e-18
ADAT3	-0.231383363395933	-0.102548524846375	-1.09539087327342	0.128834838549557	-0.864007509877486	-0.992842348427043	2.767031876221	31.8775953170835	9.86863038356078e-19	4.02052667170104e-18
GNG4	0.0440563353503132	2.08131890093957	-0.0858657734237838	2.03726256558926	-0.129922108774097	-2.16718467436336	3.78385733095716	31.8258525037838	1.05164184263534e-18	4.27310136250987e-18
PPP1R3C	0.795383030597603	0.482576773896489	1.06737588241535	-0.312806256701114	0.271992851817747	0.584799108518862	1.61753926902098	31.6769587984634	1.26287705772701e-18	5.09707440431705e-18
CCL5	1.02952709870458	-0.185939819253659	1.18082972203822	-1.21546691795824	0.151302623333637	1.36676954129187	4.73894802256707	31.6541802549692	1.2987563564623e-18	5.235630934846e-18
F12	-0.348652243361134	-0.717449766004073	-1.02554036871254	-0.368797522642939	-0.676888125351403	-0.308090602708464	3.9501520054537	31.5392526742793	1.49601189636638e-18	6.00502303743453e-18
TREM1	0.868035675675453	-0.094277909964275	0.949437810552691	-0.962313585639728	0.0814021348772376	1.04371572051697	1.61310084158825	31.4681040300842	1.63293450802698e-18	6.53754367743156e-18
PDLIM3	1.01021718311631	0.584118289060233	1.0899646515162	-0.426098894056079	0.0797474683998851	0.505846362455965	2.36822938823095	31.3621941316103	1.86041688449583e-18	7.4201420533693e-18
SPON1	1.13859719690878	-0.110346725279129	1.4467794597145	-1.24894392218791	0.30818226280572	1.55712618499363	3.79826340733759	31.3619503429559	1.86097563824428e-18	7.42061839130881e-18
AMIGO2	0.766367488187353	0.614546939861488	1.31449904841732	-0.151820548325865	0.548131560229963	0.699952108555828	3.94597197465362	31.3439652795043	1.90266488204684e-18	7.57969634968236e-18
FOSB	1.1600341976756	1.48519811628993	1.76701395757195	0.325163918614325	0.606979759896349	0.281815841282024	3.60915753117686	31.3165582565114	1.9680048118024e-18	7.82891410177916e-18
PLOD2	0.647303750900363	0.540877746948699	1.19407926555662	-0.106426003951664	0.546775514656259	0.653201518607923	4.73425492866024	31.3084659486497	1.98772480040053e-18	7.90177914887394e-18
SALL4	0.483264555777716	1.06366709079209	0.78601275807936	0.580402535014375	0.302748202301643	-0.277654332712732	1.95550517255539	31.2872623266186	2.04034175393891e-18	8.10331826141128e-18
OGN	0.950365651216343	0.89876617681773	1.29131721715173	-0.0515994743986125	0.340951565935388	0.392551040334001	1.08392236890521	31.2308196042695	2.18732342617903e-18	8.66871890933598e-18
NCR3LG1	0.380503747014231	0.720946256203328	1.09223709788492	0.340442509189097	0.711733350870685	0.371290841681589	3.1047876463933	31.1768175082263	2.33789459990698e-18	9.25026415718642e-18
CPXM2	1.10016257788138	0.68990358488142	1.38651722237369	-0.410258992999962	0.286354644492312	0.696613637492274	2.36838923374642	31.1569455936941	2.39588551562631e-18	9.47527563672303e-18
ICAM1	0.938605018782385	0.203699817878596	1.0189767854766	-0.734905200903789	0.0803717666942152	0.815276967598004	4.79205646140679	31.1338152555378	2.46520701884155e-18	9.74030684333394e-18
RARRES1	0.67785598946578	-0.830036877625209	0.881871271251091	-1.50789286709099	0.204015281785311	1.7119081488763	4.48538358625614	31.0760557656033	2.64723549457716e-18	1.04326772605933e-17
CCL4	0.822027445630321	-0.384803495661066	0.862074988420098	-1.20683094129139	0.0400475427897766	1.24687848408116	3.142715619438	30.9431631977024	3.11897456582299e-18	1.22290156432953e-17
TUBA1A	1.04119290453959	0.44930511516006	0.910415083793358	-0.591887789379534	-0.130777820746236	0.461109968633298	5.98462002525094	30.8849970052015	3.35119136728388e-18	1.31060369031702e-17
RPS27AP5	-0.29956699557111	-0.276294129427452	-1.08966947207772	0.0232728661436576	-0.790102476506615	-0.813375342650273	1.78983789235921	30.8635218639065	3.44124864697701e-18	1.34395678372459e-17
ALOX5	0.802063517899471	-0.158290535831688	1.08114762018075	-0.96035405373116	0.279084102281277	1.23943815601244	3.93746042672159	30.8450303308004	3.52073892605772e-18	1.3740480868771e-17
EFEMP2	1.09345241312434	0.645762744251286	0.830194974728984	-0.44768966887305	-0.263257438395353	0.184432230477698	3.95047787652734	30.8414133317874	3.53650174307458e-18	1.37988105664756e-17
CIITA	0.649833526283636	-0.149294683124202	0.869848814455603	-0.799128209407838	0.220015288171967	1.01914349757981	1.73975508125062	30.8336557869393	3.57054837824562e-18	1.3922006615177e-17
TNNT1	0.378214338614723	-1.27598696045969	0.341298269594875	-1.65420129907441	-0.0369160690198482	1.61728523005456	1.62851065552019	30.8325641968664	3.57536553686223e-18	1.39375719554904e-17
EDN1	0.83033091888514	0.996349677042908	1.37876048297034	0.166018758157768	0.548429564085204	0.382410805927436	4.76131118335747	30.8252210039579	3.60794090700652e-18	1.4058069171914e-17
MGP	1.36796360192444	0.850559343660807	1.59748981458135	-0.517404258263628	0.229526212656916	0.746930470920544	4.70651153493617	30.8201853990974	3.63045161220628e-18	1.41425180308525e-17
CILP	1.10183656286057	0.777599914907096	1.38653675143055	-0.324236647953476	0.284700188569974	0.608936836523451	1.29046040782269	30.7189414283259	4.114200368104e-18	1.59424084463511e-17
NNMT	1.13670906571665	0.178647577560267	1.1183475559531	-0.958061488156385	-0.0183615097635554	0.93969997839283	5.19632479468252	30.6481819804783	4.49024177173512e-18	1.73597330662344e-17
MYH11	1.48956782303593	1.28123132350487	2.05048820566078	-0.208336499531061	0.560920382624849	0.76925688215591	3.91790479885248	30.6476241190609	4.4933396198617e-18	1.73677344437263e-17
TFAP2A	0.267439166820135	-0.779139740607957	0.279893022086931	-1.04657890742809	0.0124538552667954	1.05903276269489	1.2273026819222	30.6468445270586	4.49767235066903e-18	1.73805041581218e-17
CERCAM	1.22847477388296	0.531410745417815	1.05686597572102	-0.697064028465149	-0.171608798161941	0.525455230303209	3.95331971531411	30.6212765052852	4.64212061482766e-18	1.79100181144482e-17
SCO2	-0.203998201402383	-0.442420428945378	-1.01713300890895	-0.238422227542995	-0.813134807506568	-0.574712579963573	1.03052650672325	30.6072699407086	4.72321730138482e-18	1.82104230627005e-17
GNG5	-0.342875970958793	-0.357404772046174	-1.22108742655139	-0.0145288010873816	-0.878211455592602	-0.863682654505221	4.72809965827335	30.594402251894	4.79897328497602e-18	1.84940583519347e-17
CD8A	0.868833752323405	-0.205489158122554	0.973804318641761	-1.07432291044596	0.104970566318356	1.17929347676432	2.54755342890405	30.5440163191499	5.10753953922663e-18	1.96518110152795e-17
ANO9	-0.188567067111964	0.843962261603972	-0.366849275922104	1.03252932871594	-0.17828220881014	-1.21081153752608	5.96410226707939	30.5231774185259	5.24091130719982e-18	2.01603809815332e-17
TMEM64	0.450537473386288	-0.329989569279964	0.728014329116558	-0.780527042666253	0.27747685573027	1.05800389839652	3.50096126233388	30.5167210358161	5.28293843168851e-18	2.03174210040188e-17
CHRDL1	1.36401773856294	0.99144959447167	1.68396438629782	-0.372568144091275	0.319946647734873	0.692514791826148	1.99101143517443	30.4904592639541	5.45740342269227e-18	2.09645215402991e-17
EDNRA	0.885671784329848	0.771130781518118	1.23932591840629	-0.11454100281173	0.353654134076438	0.468195136888168	3.23981047736079	30.4370325147264	5.83039817242457e-18	2.23262878101164e-17
CLEC10A	1.01743153405468	0.224344560131016	0.916501753938266	-0.793086973923666	-0.100929780116416	0.69215719380725	1.70114955357553	30.3464351713924	6.52235138379553e-18	2.49138483092922e-17
CD14	1.09205063098567	0.052456909636228	0.887415524129159	-1.03959372134945	-0.204635106856514	0.834958614492931	6.19606595309157	30.3193956858951	6.74442982378364e-18	2.57214188651003e-17
PMEPA1	0.437313252707128	1.3339667121561	0.893154437106054	0.896653459448968	0.455841184398926	-0.440812275050043	6.53019564363756	30.3134282487776	6.79445496907245e-18	2.59063518922354e-17
MMP9	1.47243651601944	0.514330889688216	1.62571516367961	-0.958105626331222	0.153278647660171	1.11138427399139	5.10775397891564	30.2720452548281	7.15177367382843e-18	2.72196054809905e-17
MAB21L4	-0.143752346500792	1.28565974041074	-0.078792868970726	1.42941208691153	0.0649594775300657	-1.36445260938147	3.4918963178361	30.1642557279568	8.1736084392307e-18	3.09621933498645e-17
NES	0.732957039321015	1.22366379999091	0.858698891073232	0.490706760669894	0.125741851752218	-0.364964908917676	4.5360292842657	30.1416403055721	8.40595251055455e-18	3.17924191347463e-17
VASN	1.02667469948893	0.721158743046779	0.695491455024102	-0.305515956442153	-0.331183244464829	-0.0256672880226767	3.68995008737497	30.0539366985374	9.37147763345837e-18	3.53491801488936e-17
OLFML3	1.08605870690518	0.827896546735418	1.11122639772994	-0.258162160169759	0.0251676908247656	0.283329850994525	4.18848518250006	30.0270763700465	9.68889775613889e-18	3.65220200845664e-17
SMO	0.90426951557151	1.00204797407705	0.818951520311638	0.0977784585055419	-0.0853179952598717	-0.183096453765414	2.73747389309295	30.0153897633049	9.83035284729489e-18	3.70386995189957e-17
AKR1B1	1.16738280624093	0.386682291607003	0.863454201666423	-0.780700514633922	-0.303928604574502	0.47677191005942	4.20004516098748	30.0124601343582	9.86613708870283e-18	3.7165236745156e-17
ROR2	0.960047118841491	0.596557862598291	1.18800644924895	-0.3634892562432	0.227959330407457	0.591448586650657	2.27572391030925	30.0006338220419	1.00119254388895e-17	3.76975997744722e-17
SYT7	0.0438566209757907	1.22118846801847	0.167607053829636	1.17733184704268	0.123750432853845	-1.05358141418884	4.77978594116905	29.9079247121126	1.12323446224239e-17	4.2095747285858e-17
CPQ	0.758133477275097	0.500939253433514	1.02409138831213	-0.257194223841582	0.265957911037032	0.523152134878614	3.94635210420158	29.800769523946	1.28302895324067e-17	4.78931316004157e-17
KIF26B	0.793723056543549	0.702362737900292	1.16061583229977	-0.0913603186432572	0.366892775756222	0.458253094399479	1.8623063652854	29.7725739063771	1.32874494349256e-17	4.95558199172729e-17
HLA-DRB1	0.89891785135902	-0.339580927087242	1.05847304228801	-1.23849877844626	0.159555190928991	1.39805396937525	8.64992509189853	29.7094426720304	1.4371252392344e-17	5.34680229425293e-17
ARID3A	0.395870731614521	1.2332675058785	0.403725215978204	0.837396774263981	0.00785448436368252	-0.829542289900298	4.25339764474263	29.6195583106553	1.60693094945344e-17	5.95625864981744e-17
CBX6	1.01251807472782	0.483041870421175	0.978317877904528	-0.529476204306641	-0.0342001968232881	0.495276007483353	3.44940684210295	29.6061686202594	1.63389577061392e-17	6.04824314298483e-17
GABRE	0.0545512647627491	1.16578034553236	0.486405724569519	1.11122908076961	0.43185445980677	-0.679374620962844	3.36014242505245	29.5800223069855	1.68786746225296e-17	6.2411929301477e-17
VSIG4	1.29216624466275	0.0997287227004557	1.2159987096243	-1.19243752196229	-0.0761675350384468	1.11626998692384	3.3383700254701	29.5685725168214	1.71206254064714e-17	6.32650369154909e-17
DKK2	0.89675217874353	0.715269956732664	1.04551795954191	-0.181482222010866	0.148765780798383	0.330248002809249	1.45940813373877	29.5587563424788	1.73308264543708e-17	6.40277755119809e-17
TSPAN18	0.939737507214722	0.765484860864126	1.00020445105169	-0.174252646350596	0.0604669438369707	0.234719590187566	2.72706961611355	29.4747761407624	1.92384538967443e-17	7.0858422322265e-17
AQP9	0.96481154498546	-0.00321354863438028	1.26313922048224	-0.96802509361984	0.298327675496781	1.26635276911662	1.93530926682875	29.4223542400334	2.0534723393092e-17	7.55010911695073e-17
FOXD1	0.0834260533828778	-0.994676635455623	-0.0684944194919054	-1.0781026888385	-0.151920472874783	0.926182215963718	0.921385201959534	29.4141041858344	2.07465691374052e-17	7.62468014142541e-17
PROS1	0.239451885301435	0.302004220213529	1.18406417274307	0.0625523349120947	0.944612287441638	0.882059952529543	4.00272625883796	29.401555619913	2.1073007713806e-17	7.74231215047991e-17
TCIM	0.831307680929881	0.652596402301287	1.32972410569736	-0.178711278628594	0.498416424767476	0.67712770339607	5.8224221634912	29.4010430750643	2.10864501488403e-17	7.74453640930771e-17
TRNP1	0.513538420956066	-0.993548430235156	0.572737925038772	-1.50708685119122	0.0591995040827054	1.56628635527393	3.15690787440689	29.3720987534766	2.18597083660534e-17	8.02155841866192e-17
SHROOM2	0.443536451457575	1.18886415752388	0.354612979305375	0.745327706066308	-0.0889234721521994	-0.834251178218508	2.48460085829189	29.3506868862027	2.24500011301545e-17	8.22744563005943e-17
SFRP4	1.6771347536092	1.45703361533622	2.26473199789739	-0.220101138272973	0.587597244288188	0.807698382561161	4.22567081700569	29.2385464630455	2.58132776245093e-17	9.42117701719072e-17
MMP12	1.15350768084233	-0.431171296850599	1.34895909365604	-1.58467897769293	0.195451412813715	1.78013039050664	5.88462488892459	29.2099716890011	2.6748360713376e-17	9.75192231404349e-17
CD74	0.82216300383959	-0.283090015787465	0.943671833764517	-1.10525301962705	0.121508829924927	1.22676184955198	9.06404377662874	29.1871941392743	2.75180408342259e-17	1.00282034030401e-16
TSPAN2	1.09366416517168	0.595328242496225	1.22951415604989	-0.498335922675453	0.135849990878211	0.634185913553665	2.78145910037469	29.0757547175279	3.1616632375168e-17	1.14575528309153e-16
TOX	0.797713427272383	-0.246796985241691	0.917794138758507	-1.04451041251407	0.120080711486124	1.1645911240002	2.58402531104816	29.0223859652321	3.37912897346576e-17	1.22115677130531e-16
NR4A3	0.776149957269355	0.575742184942979	1.03995614047423	-0.200407772326376	0.263806183204871	0.464213955531247	1.53479994176157	28.960235736573	3.65138300890443e-17	1.31594992255003e-16
POU5F1B	-0.0199286538102266	1.03172163016109	-0.0898045909855121	1.05165028397132	-0.0698759371752855	-1.1215262211466	2.02392882900618	28.9378438992747	3.75478064536184e-17	1.35084131801505e-16
ZNF853	0.8099648116149	1.09645522685523	0.762468585288502	0.286490415240325	-0.0474962263263983	-0.333986641566723	2.14071282247934	28.8502136583359	4.18849050073115e-17	1.50367254086822e-16
IFIT3	0.66981736503493	-0.184284469427675	1.0681930952276	-0.854101834462606	0.398375730192674	1.25247756465528	4.59248485667709	28.8372436638751	4.25682436281309e-17	1.52723067783084e-16
FSCN1	0.921818636298339	-0.459825403671537	0.734633718553224	-1.38164403996988	-0.187184917745116	1.19445912222476	5.2505213561964	28.8358349403801	4.2643134522985e-17	1.5295926634694e-16
EPB41L3	0.811898190962355	0.229840528963942	1.00562356043753	-0.582057661998412	0.193725369475179	0.775783031473591	1.90333984844237	28.8008887320297	4.45439035505378e-17	1.59675525227533e-16
CCL21	1.99223047336922	0.794162245271425	1.84695148457175	-1.19806822809779	-0.145278988797465	1.05278923930033	4.66501825290414	28.788479690441	4.52391241045083e-17	1.62030119857771e-16
C1QC	1.30932214660045	0.0437110980876829	0.935621352811547	-1.26561104851277	-0.373700793788904	0.891910254723864	7.06695206311288	28.7255080562849	4.89387061212914e-17	1.74872791431084e-16
CDCA2	0.183984250035172	-0.442164450377788	0.563331818797255	-0.62614870041296	0.379347568762083	1.00549626917504	3.29680225323451	28.7149061063114	4.95907998532588e-17	1.77090528609174e-16
TGFB1	1.03369083765901	0.0859799578406557	0.781505233358261	-0.947710879818357	-0.252185604300752	0.695525275517605	5.16535439577905	28.5195305733078	6.3298619747655e-17	2.24853204239251e-16
HLA-DMB	0.807175023407948	-0.282758572327427	0.823345622734223	-1.08993359573538	0.0161705993262746	1.10610419506165	3.44014428864217	28.4680605898459	6.75048301632971e-17	2.39191123618261e-16
SPP1	1.69198026152925	-0.344345502690165	1.81774382707381	-2.03632576421942	0.125763565544562	2.16208932976398	6.14704873243113	28.4432424813769	6.9632189522939e-17	2.46449269563194e-16
SELP	0.99174858027658	0.423689606425373	1.04402395833784	-0.568058973851208	0.0522753780612637	0.620334351912471	1.72907106098829	28.4346703043185	7.03825156141294e-17	2.48961774240716e-16
CEL	0.0676470050322768	2.00392288630234	-0.743820496869462	1.93627588127006	-0.811467501901738	-2.7477433831718	3.78713245959786	28.4067474283227	7.28833723310489e-17	2.57546661515428e-16
CH25H	0.97000290431617	1.04893843483953	0.82014235487495	0.0789355305233621	-0.149860549441221	-0.228796079964583	2.92155290178222	28.3348705337003	7.97391459329431e-17	2.81008536188888e-16
CTSW	0.845596499842157	-0.205640672961886	0.85703671231885	-1.05123717280404	0.011440212476693	1.06267738528074	2.14677340748691	28.322633965125	8.09691994032435e-17	2.85224347678871e-16
GZMA	0.655069414455651	-0.615357513790489	0.828229397014626	-1.27042692824614	0.173159982558974	1.44358691080511	3.7773009919896	28.220992493676	9.19515168910425e-17	3.22967991642046e-16
GGT7	0.280647102508819	1.24863374360025	0.28046752134872	0.967986641091432	-0.000179581160099751	-0.968166222251532	4.72981759820809	28.1592390562393	9.9342264037254e-17	3.48347556955212e-16
CD52	1.03695938858061	-0.0376528160243303	0.785147384428768	-1.07461220460494	-0.251812004151839	0.822800200453098	4.35772460302577	28.1073039397471	1.06017909251466e-16	3.71216522629875e-16
HTRA1	1.08312210031265	0.481901641001762	1.00356099857254	-0.601220459310887	-0.0795611017401079	0.521659357570779	6.16420898835083	28.0847334096882	1.09057785813206e-16	3.81465119107653e-16
C1QB	1.24798187399436	-0.0256876471141361	0.97485937118193	-1.27366952110849	-0.273122502812427	1.00054701829607	6.89733328300673	28.0551848046528	1.13170190505638e-16	3.94949935502218e-16
ARSJ	0.619327411968557	-0.319908208672107	0.813456064509712	-0.939235620640665	0.194128652541155	1.13336427318182	2.47554714997891	28.0389232672206	1.15499438365744e-16	4.02829034366255e-16
CLIC6	0.901435844899143	0.606269503832022	1.12408382748479	-0.295166341067121	0.222647982585644	0.517814323652765	1.79901868570706	28.0169339786423	1.18725856566528e-16	4.1339897820351e-16
CD248	1.25927978386559	0.79893505868784	0.961658092648927	-0.460344725177749	-0.297621691216662	0.162723033961087	5.39956558159246	27.8575576153026	1.44980635197763e-16	5.01817194492911e-16
TNFSF11	0.593155269326766	0.785575145369924	1.01853482681961	0.192419876043158	0.425379557492843	0.232959681449686	2.13044826595102	27.8159665183447	1.52743905952474e-16	5.27606812974077e-16
HLA-DQA2	1.23476380931575	0.409789610850008	1.84304883076514	-0.82497419846574	0.608285021449389	1.43325921991513	3.48564599102894	27.8154034126435	1.52851828512257e-16	5.27871649028938e-16
SESN3	0.536695168706998	0.819574148991759	1.19555623227201	0.282878980284761	0.658861063565011	0.37598208328025	3.13655059376081	27.7007420224804	1.76502037298075e-16	6.06941350163229e-16
TAGLN	1.28437028890963	0.663033243656368	1.41360993054781	-0.621337045253264	0.129239641638176	0.750576686891439	5.77742701264887	27.6725519411009	1.82858915065212e-16	6.28544960188541e-16
EGLN3	0.409276765671859	-0.564954954308924	0.6052610465956	-0.974231719980782	0.195984280923741	1.17021600090452	4.23013682273629	27.4701739403952	2.35774885091965e-16	8.0437761746887e-16
SLC39A5	0.0344442672556422	1.32736532064659	-0.346219588897937	1.29292105339095	-0.380663856153579	-1.67358490954453	5.94646706161007	27.3550966792201	2.72467201807892e-16	9.25818448146671e-16
ETV5	0.44635545135057	-0.425430097808373	0.666067346351347	-0.871785549158943	0.219711895000777	1.09149744415972	3.13151297060055	27.3523344091568	2.73415111469244e-16	9.2866572447758e-16
CPXM1	1.11398363655687	0.905218291889067	0.913543807700304	-0.208765344667801	-0.200439828856564	0.00832551581123697	4.12455283606466	27.2638390085919	3.05601126684791e-16	1.03465797370872e-15
NDN	1.03219000324697	0.67599885339956	0.924665763034622	-0.35619114984741	-0.107524240212348	0.248666909635062	3.69547903353272	27.2429716989611	3.13729228969737e-16	1.06090098228785e-15
DPEP1	-0.0141559687753148	1.80867399168789	-0.584274378706611	1.8228299604632	-0.570118409931296	-2.3929483703945	7.21664993239086	27.208065086491	3.27814043906491e-16	1.10719996313228e-15
GZMH	0.821578601869271	-0.209526864815842	0.954826172694321	-1.03110546668511	0.13324757082505	1.16435303751016	2.23549316580268	27.1663564650408	3.45478589818057e-16	1.16523140188035e-15
MXRA8	1.17111960796221	0.709650923844209	0.97329541607609	-0.461468684117997	-0.197824191886116	0.263644492231881	5.15968656013006	27.1168850194135	3.67674391723718e-16	1.23811566000904e-15
TWIST1	0.980399184389061	0.581877936379776	1.09099129774559	-0.398521248009285	0.110592113356526	0.509113361365812	2.28597221076349	27.0746386028384	3.87758815787037e-16	1.30392875919945e-15
HLA-DMA	0.561128228866174	-0.438448962297412	0.738596187919149	-0.999577191163586	0.177467959052975	1.17704515021656	5.33323291299504	26.9689192530141	4.42981722493677e-16	1.48489864549329e-15
FLNC	0.922451090309607	0.379962121968108	1.39604225902027	-0.542488968341499	0.473591168710668	1.01608013705217	3.41795544443651	26.9093977204826	4.77480242804659e-16	1.59705322400267e-15
GBP3	0.00217265637594277	-0.320655776367282	1.01875270510066	-0.322828432743225	1.01658004872472	1.33940848146794	4.92460642610342	26.8627321402108	5.06404195799027e-16	1.68978136531833e-15
LTBP3	1.00501325916261	0.77008350667316	0.575283029392679	-0.234929752489446	-0.429730229769926	-0.194800477280481	4.07414610154387	26.7324413384895	5.96819267694974e-16	1.98052539305222e-15
TFCP2L1	0.0770761579578334	1.22868129111898	0.426711090604838	1.15160513316115	0.349634932647005	-0.801970200514146	4.25592221607618	26.719287395356	6.06803962114806e-16	2.0128683668659e-15
THY1	1.08539682122363	0.622539260091561	0.906178787695064	-0.462857561132073	-0.179218033528571	0.283639527603502	4.96770828191749	26.6847305670895	6.33841303583179e-16	2.10049312513704e-15
PCDHGC3	0.74957654517746	0.867971107532003	1.01264483575046	0.118394562354543	0.263068290573003	0.14467372821846	2.29139410910822	26.5699366198258	7.32647397428155e-16	2.41513411201385e-15
SLC1A1	0.236010970041872	-0.528630856591227	0.731604161040162	-0.7646418266331	0.49559319099829	1.26023501763139	3.52362590524986	26.3013139398785	1.02863687514788e-15	3.35743100640054e-15
RAI2	0.753055846599675	0.959566432404149	1.1382263750615	0.206510585804474	0.385170528461829	0.178659942657355	2.86885038627068	26.3009098313123	1.0291624608386e-15	3.35849751275594e-15
FERMT3	1.01470865475276	0.228423358244068	0.826178712276014	-0.786285296508691	-0.188529942476745	0.597755354031945	4.27500701798386	26.2076015355646	1.1580322127025e-15	3.77030109960639e-15
PDK4	0.624848099462436	0.752088209281465	1.17664105935151	0.127240109819029	0.551792959889071	0.424552850070043	3.42563831979427	26.1985627872627	1.17134607128839e-15	3.81291317982892e-15
PTGS2	1.03659918418255	-0.0210094969859878	1.24307106284407	-1.05760868116854	0.206471878661514	1.26408055983005	2.63702902799892	26.1079283393822	1.31364924675235e-15	4.2613499955625e-15
LTB	1.00174361141244	0.343599380603135	0.856120286452856	-0.65814423080931	-0.145623324959589	0.512520905849721	3.57285665786562	26.0829479626922	1.35583736609985e-15	4.39229937683017e-15
PBK	0.00774067913914056	-0.825843657539955	0.275585352216226	-0.833584336679095	0.267844673077086	1.10142900975618	4.92528907346471	26.0592622688544	1.39709485454658e-15	4.52075271803568e-15
RUNX3	0.726183583786808	0.433655464052832	1.14981390682697	-0.292528119733977	0.423630323040165	0.716158442774141	3.2151888755507	25.960645731213	1.58286967609337e-15	5.10136456761935e-15
PLA2G4A	0.427250897973598	-0.938906306269506	0.73264241483851	-1.3661572042431	0.305391516864912	1.67154872110802	2.84721722807098	25.9227261569715	1.66073593819458e-15	5.34212354447621e-15
REG4	0.667080765221169	-2.94465506645104	-0.330458044405757	-3.61173583167221	-0.997538809626926	2.61419702204528	5.90547688787817	25.9152369562269	1.67656368686849e-15	5.39201013611876e-15
CTSE	0.483845240909653	-2.06318141009615	0.177068524847889	-2.54702665100581	-0.306776716061764	2.24024993494404	3.43730679322182	25.9059176030471	1.69647096740403e-15	5.453957196502e-15
FGFR2	0.735053528573508	-0.0166063521883064	0.998654158224521	-0.751659880761815	0.263600629651013	1.01526051041283	2.48289863856335	25.8268996575416	1.87509092901253e-15	6.00761776971751e-15
ISLR	1.34887968964212	0.945479936221915	1.32475312126295	-0.4033997534202	-0.024126568379164	0.379273185041036	5.773881361555	25.8231446295921	1.88403426716815e-15	6.03512664645122e-15
WNT2	0.916730170886797	0.637103986369985	1.0193849536886	-0.279626184516812	0.102654782801803	0.382280967318615	2.78194607664308	25.8104047311649	1.91469721909164e-15	6.1287001568461e-15
F3	0.455288875118029	-0.323086225339886	0.835715404891636	-0.778375100457915	0.380426529773607	1.15880163023152	5.41905516119749	25.5300733441323	2.73208444475882e-15	8.64673755975665e-15
SEMG1	-0.165527684171514	-1.20804503701762	0.0106915051664059	-1.04251735284611	0.17621918933792	1.21873654218403	0.913008478990328	25.5108672147881	2.79949762016392e-15	8.8534570870977e-15
H2AJ	-0.243460417944191	0.318976011435846	-0.70861922792425	0.562436429380037	-0.465158809980059	-1.0275952393601	6.2529743891652	25.4334305200721	3.08867352944516e-15	9.74608342721057e-15
CCL18	1.53260505905119	-0.132031209721389	1.60815400214393	-1.66463626877258	0.0755489430927354	1.74018521186532	4.27926644598366	25.2504490243561	3.89690114417599e-15	1.22210466443143e-14
SFRP1	0.932486622030541	0.653956793842876	1.10129551786709	-0.278529828187665	0.168808895836546	0.447338724024211	1.0305291421842	25.2500281834476	3.89898592627667e-15	1.22253148841172e-14
SFRP2	2.12570582612592	1.05378028478986	2.48840511699673	-1.07192554133607	0.362699290870808	1.43462483220687	4.86182367858717	25.1940597842901	4.18646333969349e-15	1.31048095386884e-14
TYROBP	1.14001641370357	-0.101855322380356	0.706822517245883	-1.24187173608393	-0.433193896457688	0.808677839626239	6.11411169737076	25.1288507154167	4.54836275536206e-15	1.42034378444852e-14
PABPC1L	0.0374453058339483	1.12412911035847	0.127235834961256	1.08668380452452	0.089790529127308	-0.996893275397216	3.925220213026	24.9990607711388	5.36487420428309e-15	1.66607998133013e-14
MEX3A	0.535642710631298	1.09848328846539	0.416014507819963	0.562840577834097	-0.119628202811335	-0.682468780645431	3.04523025880154	24.9289086036398	5.86591805302507e-15	1.81600479900378e-14
LYZ	0.56401159285766	-1.06124499831857	1.19194885326801	-1.62525659117623	0.62793726041035	2.25319385158658	8.21223724220365	24.9099333486152	6.00934182876109e-15	1.85972504268237e-14
HTRA3	1.2002924525299	0.895749148896669	1.14863826565481	-0.304543303633227	-0.0516541868750844	0.252889116758142	5.23373861182781	24.9096976573283	6.01114525519592e-15	1.85994237965771e-14
PROX1	0.406166270645914	0.858985679067589	1.07279098150589	0.452819408421675	0.666624710859974	0.2138053024383	3.70034507612223	24.6453231936983	8.41838722837809e-15	2.57739674958373e-14
TLR4	0.567856241560949	0.284275720964029	1.05541428021221	-0.283580520596921	0.487558038651262	0.771138559248183	2.61580107940402	24.6302743747521	8.58145582555835e-15	2.62446804905859e-14
RAMP1	1.01123777685717	-0.818553660988639	0.909824057384611	-1.82979143784581	-0.101413719472562	1.72837771837325	4.4054391063352	24.5762343869547	9.19361992404749e-15	2.80761949262495e-14
C7	1.06022879081998	0.781817145961099	1.30640183453552	-0.278411644858876	0.246173043715549	0.524584688574425	1.66545413518383	24.5564827521809	9.42814850370433e-15	2.8745641945139e-14
TREM2	1.13679263956279	-0.0199269452931672	1.12145424845423	-1.15671958485595	-0.0153383911085521	1.1413811937474	3.55013050016973	24.504974491642	1.00684024504774e-14	3.06313735214362e-14
CCL13	1.24987794012976	-0.203828306399469	1.04738087872751	-1.45370624652923	-0.202497061402251	1.25120918512698	2.27974990793087	24.4743059578695	1.04701680175496e-14	3.18250149333149e-14
SELE	0.969053557952583	0.526716762133295	1.07120418000662	-0.442336795819288	0.102150622054042	0.54448741787333	1.64616759651335	24.4602296243958	1.06599232415873e-14	3.2378486508479e-14
PNMA2	0.393440707609521	-0.229074960230613	0.77549018113961	-0.622515667840133	0.38204947353009	1.00456514137022	1.35344325827269	24.444573752542	1.08750300741073e-14	3.30021798386176e-14
LCN12	-0.110306927585042	0.625533934807548	-0.437906861037779	0.73584086239259	-0.327599933452737	-1.06344079584533	2.27855831071031	24.3801025009877	1.18077554837913e-14	3.57620222120708e-14
ADAMDEC1	1.37090869351054	0.620550022420099	1.32100940932097	-0.750358671090437	-0.0498992841895674	0.70045938690087	4.30560885649287	24.3641348527956	1.20509185783355e-14	3.64723285623841e-14
MRGPRF	1.11152717969071	0.560203300576651	0.933398951807618	-0.551323879114058	-0.178128227883091	0.373195651230966	2.66898152408049	24.360333947988	1.21095376074883e-14	3.66366110922595e-14
SECTM1	0.630341304347071	-0.659609288021487	0.596685243587223	-1.28995059236856	-0.0336560607598479	1.25629453160871	4.1836149637642	24.338476700353	1.24522285855304e-14	3.76396909517169e-14
MATN3	0.785648333065818	0.727932168843166	1.05411140103338	-0.057716164222652	0.268463067967563	0.326179232190215	1.51056966889104	24.3221519996452	1.27145142897346e-14	3.83981514156815e-14
AIFM3	-0.0090858906580582	0.959483393213345	-0.450949559478691	0.968569283871403	-0.441863668820633	-1.41043295269204	3.79865010734285	24.2938590225904	1.3182298189483e-14	3.97114675795536e-14
MARCO	1.24727087331215	0.163644866627851	1.50739469981791	-1.0836260066843	0.260123826505755	1.34374983319006	2.03986780315713	24.2265141559414	1.43664637542194e-14	4.30942886294654e-14
AOAH	0.490327137939755	1.30488928788073	0.640653371851789	0.814562149940974	0.150326233912033	-0.66423591602894	4.2800854253667	24.1942639051062	1.49707950358573e-14	4.48672283446888e-14
ALDOA	-0.397835681756331	-0.474247263652541	-1.30537452329616	-0.0764115818962101	-0.907538841539828	-0.831127259643618	4.04123432796299	24.1095941311546	1.66817016145419e-14	4.98091960352179e-14
AXIN2	-0.25722607221921	1.10801303698981	-0.0073368808015033	1.36523910920902	0.249889191417707	-1.11534991779132	6.13902282583022	24.0938560282954	1.70207201820895e-14	5.07676116185191e-14
PLA2G2D	0.936564697340782	0.229972282838794	1.02349006345932	-0.706592414501989	0.0869253661185414	0.79351778062053	1.23436592293009	24.0707970111318	1.75299733351015e-14	5.22404339455185e-14
STMN2	1.04046699643073	0.795112029265479	1.14505706946211	-0.24535496716525	0.104590073031378	0.349945040196628	1.77751769636114	23.9997127197807	1.91981633100634e-14	5.70707807937841e-14
ZDHHC2	0.451628789889369	-0.0840582087203541	0.982868811551122	-0.535686998609723	0.531240021661753	1.06692702027148	3.31350971774066	23.9986160915278	1.92251100070849e-14	5.71408293383197e-14
SLC30A2	-0.301668338695757	0.710735576186474	-0.688638320731118	1.01240391488223	-0.386969982035361	-1.39937389691759	1.50264338943692	23.9759503499747	1.97906425955997e-14	5.87493399090112e-14
MAB21L2	0.779347782913307	0.538552272086028	1.10653323478375	-0.240795510827279	0.327185451870448	0.567980962697727	1.82443941271532	23.961280210365	2.01655509210263e-14	5.98202178797076e-14
NKD2	0.164354067416355	1.08149714865832	-0.415831988550474	0.917143081241965	-0.58018605596683	-1.49732913720879	4.38777499260107	23.8864636031693	2.2191413149543e-14	6.56338924021941e-14
VANGL2	0.572804049298055	1.41442814634875	0.848861773511995	0.841624097050698	0.27605772421394	-0.565566372836757	3.29728011625271	23.8604999851834	2.29412141131343e-14	6.77921706761636e-14
CXCL10	1.08200523577299	-0.534089716316835	1.15570508902626	-1.61609495208982	0.0736998532532676	1.68979480534309	5.12999618170643	23.8590750423302	2.29830935073618e-14	6.79040462537779e-14
MT2A	0.800014957787683	-0.401648999433618	0.488805249844352	-1.2016639572213	-0.311209707943331	0.89045424927797	7.20619136985469	23.8177832596139	2.42305865171683e-14	7.15022426382756e-14
DPT	1.02883182535887	0.506749977275152	1.26130247723652	-0.522081848083722	0.232470651877647	0.754552499961369	1.87522571621587	23.7900434672751	2.5106610856513e-14	7.39581032398605e-14
LCK	0.862899464306421	-0.223340853463033	0.723419547950385	-1.08624031776945	-0.139479916356037	0.946760401413417	3.42445913801968	23.7835470967092	2.53163205013823e-14	7.45498552281813e-14
RSAD2	0.590829044943163	-0.00170311039326654	1.07306317063401	-0.592532155336429	0.482234125690848	1.07476628102728	2.4982687869492	23.7733018001363	2.5650629067308e-14	7.54553771466211e-14
PCOLCE	1.04887612223497	0.543828475245209	0.876943146611892	-0.50504764698976	-0.171932975623077	0.333114671366683	4.81117166833387	23.7368281880665	2.6877167810514e-14	7.90083956643563e-14
RUBCNL	0.0790900871638325	1.36474250884961	0.143726835109811	1.28565242168578	0.0646367479459782	-1.2210156737398	3.96434060186932	23.629727815906	3.08298331635924e-14	9.01882078223482e-14
HBA1	-0.180729194315347	-0.502033367464744	-1.10258438745769	-0.321304173149397	-0.921855193142343	-0.600551019992946	0.905868510298089	23.6077655148586	3.17098659838617e-14	9.27144445790909e-14
MYL9	1.20154819866293	0.798179313962854	1.11608609096246	-0.403368884700081	-0.0854621077004776	0.317906776999603	7.17900787651365	23.5990125625001	3.20675875055563e-14	9.36954887660181e-14
MOGAT3	-0.293553938756483	0.996834870953531	-0.0773219826658655	1.29038880971001	0.216231956090618	-1.0741568536194	4.59656607408353	23.5843681504151	3.26751684413144e-14	9.53717418597274e-14
VNN1	0.15023471000969	-1.04241493335271	0.540974962991941	-1.1926496433624	0.390740252982251	1.58338989634465	2.22434488073437	23.4504337384023	3.87970060085998e-14	1.12520643628307e-13
LAMA3	0.505272164485576	0.248490920266688	1.09704683912399	-0.256781244218888	0.59177467463841	0.848555918857299	4.00130633483471	23.4401928753766	3.93099827974304e-14	1.13969261831685e-13
COL7A1	1.05062234080267	0.662437155362142	1.07930389380933	-0.388185185440532	0.0286815530066562	0.416866738447188	3.20824599161385	23.4201771911004	4.03323371368342e-14	1.16873135456899e-13
PLAAT4	0.57827778571959	-0.874136617027014	0.417286956682741	-1.4524144027466	-0.160990829036849	1.29142357370975	5.6327664494525	23.3997505598573	4.14032115602304e-14	1.19914548433445e-13
HLA-DRB5	0.951572391824011	-0.160552626745214	1.35685959629646	-1.11212501856923	0.405287204472449	1.51741222304167	6.70319325707163	23.3163670860294	4.60790140022912e-14	1.32932643127703e-13
RBP2	-0.581431525363746	1.04413629543707	-0.879128154625066	1.62556782080081	-0.297696629261321	-1.92326445006213	3.07051595964536	23.2926487030152	4.75034228686267e-14	1.36901606496157e-13
CAB39L	0.0699869845488492	1.10097190237236	0.231273417303882	1.03098491782351	0.161286432755033	-0.869698485068478	3.65066807626738	23.2744372388413	4.8627047545821e-14	1.40044238720624e-13
FTH1	-0.376078704082833	-0.381619274422542	-1.50924888315354	-0.00554057033970956	-1.13317017907071	-1.127629608731	7.29385784365379	23.269307448853	4.89483390225876e-14	1.40921492147695e-13
CCL8	0.978696676399885	-0.236605965077151	0.943731485408627	-1.21530264147704	-0.0349651909912572	1.18033745048578	2.06692359234725	23.2343916544509	5.11925612132907e-14	1.47006724150577e-13
RPL39	0.182630346433802	0.507060331414944	1.25066941602004	0.324429984981141	1.06803906958624	0.743609084605097	7.49781732773324	23.1326708947892	5.83372080235341e-14	1.66758128401678e-13
ST3GAL1	0.643317696265018	0.648845721185111	1.12863291353729	0.00552802492009308	0.485315217272272	0.479787192352179	3.34645458466016	23.0477161817833	6.50661330552072e-14	1.85302993329203e-13
CCL19	1.48876995339692	0.712014831372473	1.47985439723779	-0.776755122024445	-0.00891555615912676	0.767839565865319	2.73092543656125	23.0176809142736	6.76271698410588e-14	1.92369573220836e-13
IFI44	0.576690956199684	-0.156842501060045	1.04125709778584	-0.733533457259729	0.464566141586158	1.19809959884589	3.86247767654157	23.0156764376298	6.78016461460868e-14	1.92833407148266e-13
NKG7	0.897705670268997	-0.279963473896965	0.813668605855645	-1.17766914416596	-0.0840370644133515	1.09363207975261	3.62316932019208	22.9924513472318	6.98564932580813e-14	1.98477044175316e-13
POU2AF1	0.839923628001484	0.131618471830101	1.0195830516283	-0.708305156171383	0.179659423626818	0.887964579798201	1.79274941317931	22.9382459239152	7.48989216835569e-14	2.12268068147141e-13
GREM2	1.00784188840022	0.871128478874035	0.894670691638135	-0.136713409526182	-0.113171196762083	0.0235422127640992	1.4702349668541	22.8790650194653	8.08224899137866e-14	2.28480782783895e-13
NR4A1	0.74107370541347	1.08314806927456	1.07548138272102	0.342074363861088	0.334407677307555	-0.00766668655353353	5.12439754070967	22.863704097097	8.24354469162372e-14	2.32923575420235e-13
ESPN	0.0862343384419098	0.823289164817805	-0.301081976026096	0.737054826375895	-0.387316314468006	-1.1243711408439	3.54397071843694	22.8025883021633	8.91793963853766e-14	2.51435249123597e-13
FPR1	1.09867110331958	0.0065645179484024	0.983373341188947	-1.09210658537117	-0.115297762130629	0.976808823240544	2.54387588163232	22.7967050171837	8.98571363172303e-14	2.53258282919129e-13
ACTA2	1.19830605341467	0.691384554928346	1.0119650001704	-0.506921498486326	-0.186341053244277	0.320580445242049	6.33382797335938	22.7469667465991	9.57975017543248e-14	2.69282010672708e-13
IQGAP2	0.0709922048320952	-0.432284567833749	0.77506175873143	-0.503276772665845	0.704069553899335	1.20734632656518	3.88753954330007	22.6383218348615	1.10180963358287e-13	3.08634602335791e-13
TNFRSF11A	0.289547542427842	-0.596827740584096	0.437016664484327	-0.886375283011938	0.147469122056485	1.03384440506842	3.56205455475309	22.5773473267464	1.19183779425742e-13	3.32859328419346e-13
VAV3	0.218943060539904	1.41097585057111	0.42194148830197	1.19203279003121	0.202998427762066	-0.989034362269142	4.85824795428601	22.5745297153252	1.19617204098676e-13	3.34014580001774e-13
APOLD1	0.909695760982172	1.27592844505522	0.947608762639156	0.366232684073052	0.0379130016569844	-0.328319682416068	3.79912095656964	22.4605349411018	1.38546086075667e-13	3.85468940850615e-13
SPHK1	0.953787071596308	-0.055115221218291	0.732370677026627	-1.0089022928146	-0.221416394569681	0.787485898244918	3.04519949536552	22.4103097890888	1.47814144430698e-13	4.1071372159548e-13
PTP4A3	0.103024359541403	0.716010673117651	-0.554959758987492	0.612986313576248	-0.657984118528895	-1.27097043210514	5.85079248435728	22.3733295139781	1.55033775096554e-13	4.3013723639223e-13
TPSB2	1.36608218496446	0.702650907042306	1.07746587448571	-0.663431277922158	-0.288616310478757	0.374814967443402	2.98299293535029	22.3600456921207	1.57712713613406e-13	4.37210806769085e-13
SIRPA	0.981703542702351	0.497978692646845	1.04241706876535	-0.483724850055506	0.0607135260629947	0.544438376118501	4.25479921035762	22.2960351174249	1.71287866132356e-13	4.73677692672172e-13
ATF3	0.631250859168393	0.737102832775359	1.02680709835369	0.105851973606966	0.3955562391853	0.289704265578334	5.09771252796845	22.2918382808806	1.72217844850282e-13	4.76093554397073e-13
CEBPA	-0.0642016103374159	0.426405179600773	-0.626530949818056	0.490606789938189	-0.56232933948064	-1.05293612941883	4.77734155436596	22.23724362162	1.8478764146122e-13	5.09674730882016e-13
NKD1	0.0324842378853365	1.52754013175765	0.454073013886374	1.49505589387231	0.421588776001038	-1.07346711787127	3.72304479295253	22.1456458852155	2.07980771068435e-13	5.71405856232424e-13
KRT23	-0.0873506240156221	1.85581400912747	-0.444548745012691	1.94316463314309	-0.357198120997069	-2.30036275414016	4.4668617825558	22.0583714425444	2.32794089058538e-13	6.37607419861808e-13
HLA-DQB2	0.981473502020044	0.157904294196037	1.13745298016409	-0.823569207824007	0.15597947814405	0.979548685968057	2.84322339873538	21.558975767161	4.44098367492317e-13	1.19067706750996e-12
PGM5	0.868499778141356	0.650856987703982	1.16922901262926	-0.217642790437374	0.300729234487908	0.518372024925282	2.01350851801433	21.5460513400872	4.51593979768464e-13	1.2103893862693e-12
MFAP2	1.07948722529061	0.833932524059009	0.683643283118281	-0.245554701231604	-0.395843942172331	-0.150289240940728	3.79903955191929	21.5010711352729	4.78684809347226e-13	1.28177950454724e-12
RPL22L1	0.254542667431164	-0.795216626002894	0.3928082031573	-1.04975929343406	0.138265535726136	1.18802482916019	6.23216920355854	21.3508180597359	5.81579520762502e-13	1.54724518588745e-12
FGFR4	-0.310547517375372	0.419332427519962	-0.600029582028446	0.729879944895334	-0.289482064653074	-1.01936200954841	6.13153279335471	21.3414467099996	5.88688076048478e-13	1.56517083150241e-12
FOS	1.03856214637158	0.963117772311609	1.10912779450383	-0.0754443740599662	0.070565648132253	0.146010022192219	7.73726009668334	21.3239091690777	6.02226226168691e-13	1.59940301670053e-12
SLC7A11	0.137083090928299	-0.44121884797929	0.569352103169106	-0.578301938907589	0.432269012240807	1.0105709511484	2.92605855786712	21.2809954305586	6.36686607151414e-13	1.68694485982659e-12
SLC39A4	-0.21863473762993	0.308251897083484	-0.737221032204567	0.526886634713414	-0.518586294574637	-1.04547292928805	5.92466150852381	21.2086052420792	6.99363094299345e-13	1.84895007447335e-12
CES1	1.35257916609703	1.72530939352503	1.27863295700592	0.372730227428006	-0.0739462090911056	-0.446676436519111	3.18566964553971	21.153909153439	7.50797094969087e-13	1.98120820670565e-12
NXF3	0.0771158843567927	-0.884101842880854	0.215502062272778	-0.961217727237646	0.138386177915986	1.09960390515363	0.752256593444946	21.136538616229	7.67913357297867e-13	2.02479308743651e-12
ACKR1	1.34665149941459	0.563016484073909	1.08223502441552	-0.783635015340682	-0.264416474999069	0.519218540341614	2.65539920537546	21.0572929770209	8.51106919321388e-13	2.23682075217949e-12
HUNK	0.183518269332919	1.23316419045564	0.214353076979078	1.04964592112272	0.0308348076461589	-1.01881111347656	3.41441657208196	21.0196192580411	8.93773730164393e-13	2.34494129795072e-12
COMP	1.50356059342226	1.39344016521673	1.78485515101457	-0.110120428205537	0.281294557592308	0.391414985797845	3.26613191093444	21.0011336374574	9.15488165057359e-13	2.39967575977403e-12
IHH	-0.228493107283498	0.843467839497221	-0.437954975720565	1.07196094678072	-0.209461868437067	-1.28142281521779	6.44789921728381	20.9194745458343	1.01792736567904e-12	2.65746694492809e-12
FOLR2	1.16505122216152	0.197405771007172	0.876204183969787	-0.967645451154349	-0.288847038191733	0.678798412962615	3.1318468380827	20.654711682047	1.43615115764536e-12	3.71315310022774e-12
S100A8	0.991517842971708	-0.209533431785212	1.07195808494216	-1.20105127475692	0.0804402419704551	1.28149151672738	3.61288254405918	20.6431003432841	1.45800961748105e-12	3.76793764517632e-12
SERPINB5	0.0426080254785148	-1.16914460166071	0.702912641545233	-1.21175262713922	0.660304616066719	1.87205724320594	4.97420886847144	20.6277904416494	1.48734200390929e-12	3.8425655839755e-12
IDO1	0.76847461138987	-0.487662279180532	1.00463149711912	-1.2561368905704	0.236156885729245	1.49229377629965	2.81499106685698	20.5222959331918	1.70622298099642e-12	4.38390817949658e-12
ID1	-0.734408253762231	0.510573274180841	-0.827421292710719	1.24498152794307	-0.093013038948488	-1.33799456689156	8.05972320806843	20.4021266117314	1.99523151383929e-12	5.1024156699863e-12
GNLY	0.474232570216582	-0.665988548964985	0.47265223317336	-1.14022111918157	-0.0015803370432228	1.13864078213834	2.34631617488808	20.3666399322862	2.08962982993009e-12	5.33735633711615e-12
THBS4	1.03137333516534	0.790370343731419	1.31665056633403	-0.241002991433921	0.28527723116869	0.526280222602611	1.53508231886577	20.3393434697323	2.1652814584415e-12	5.52473853693889e-12
MEGF6	0.656404658157321	0.193097355688454	1.00099991659614	-0.463307302468867	0.344595258438815	0.807902560907682	3.01641852456769	20.2712428372405	2.366227747e-12	6.02653089182404e-12
IL4I1	1.01598872203134	0.0831254338487262	0.6885686029436	-0.932863288182618	-0.327420119087744	0.605443169094874	3.20785695494818	20.1860369912793	2.64422303495015e-12	6.70523514237247e-12
CAPS	0.177266180852859	0.875421245934504	-0.391864952043248	0.698155065081645	-0.569131132896107	-1.26728619797775	3.38457947111261	20.1273149872608	2.85467759603241e-12	7.2215604724552e-12
PRKACB	0.644478113770104	0.656222856080769	1.06818299540985	0.0117447423106656	0.423704881639749	0.411960139329083	4.18609868845906	20.0600193829245	3.11662085508189e-12	7.85245269438966e-12
CD7	0.88769138111299	-0.123619971862124	0.571145344581868	-1.01131135297511	-0.316546036531122	0.694765316443992	2.7316010125846	20.0003985243079	3.36878577649131e-12	8.46254618541265e-12
HES4	-0.0681846932131847	-0.582201365572087	-1.09107507377515	-0.514016672358902	-1.02289038056197	-0.508873708203064	4.04990694730651	19.9953588157558	3.3910176606937e-12	8.51586073547089e-12
ZIC5	-0.1138895127998	-0.966779865264364	0.144912123280353	-0.852890352464565	0.258801636080153	1.11169198854472	0.959264997172211	19.8561992309164	4.06666349911073e-12	1.01552355357007e-11
HSPB7	0.991112677782333	0.779100618277874	1.19426996710944	-0.212012059504459	0.203157289327105	0.415169348831564	2.03303509893498	19.8274769057709	4.22212986070141e-12	1.05185834037032e-11
TPM2	0.86611394070866	0.735972007612475	1.00595529253482	-0.130141933096184	0.139841351826162	0.269983284922346	6.72563997021127	19.8069210511508	4.33704336429845e-12	1.07905434476897e-11
CREB3L1	0.484105722100696	-0.773156677222312	0.552813847091484	-1.25726239932301	0.0687081249907875	1.3259705243138	6.02428881128836	19.7363268632158	4.75613128762845e-12	1.17984746041022e-11
TMEM150C	0.192676069732057	1.03534208825431	0.506729161659534	0.842666018522253	0.314053091927477	-0.528612926594775	2.73538532753323	19.7108592986575	4.91710368822288e-12	1.21816952768807e-11
SELENBP1	-0.633274717296511	0.644850530253398	-0.476484192450876	1.27812524754991	0.156790524845635	-1.12133472270427	7.51249545982636	19.6280191929592	5.47952047194458e-12	1.35254391774976e-11
TPSAB1	1.29295967744179	0.700078603256622	0.906456890251637	-0.592881074185168	-0.386502787190153	0.206378286995015	3.14616405279781	19.6197422600775	5.53914736993989e-12	1.36646324267058e-11
HMGN5	0.283255268720586	0.56823859489328	1.06456601880352	0.284983326172695	0.781310750082933	0.496327423910239	3.27582509625209	19.5691959957229	5.91768313596386e-12	1.45644158312058e-11
CXCL11	0.838203331812908	-0.592380345262505	0.999274470228187	-1.43058367707541	0.161071138415279	1.59165481549069	3.86877941324771	19.5051190568183	6.4351087687735e-12	1.58010498929137e-11
PTPN13	0.679874717919103	0.244289931861261	1.07934245423871	-0.435584786057842	0.399467736319605	0.835052522377447	2.56950913001592	19.3988300402155	7.39550256469844e-12	1.80803927949517e-11
LRRC26	-0.253521661187511	-1.17646121061127	-1.71935936052062	-0.922939549423755	-1.46583769933311	-0.542898149909357	2.30023840101889	19.3848253804061	7.53234041816747e-12	1.84096023735012e-11
TYMP	0.813017420209718	-0.216467848088216	0.53856143084114	-1.02948526829793	-0.274455989368578	0.755029278929356	4.96233012723342	19.1775219480172	9.88224262383391e-12	2.3958800080261e-11
MMP13	0.729552695338955	0.234088712491152	1.07038334624188	-0.495463982847803	0.340830650902921	0.836294633750724	1.14145683844783	19.1699409486017	9.98091363997321e-12	2.41876057808877e-11
TMEM176A	-0.0736682233193422	0.771293431292663	-0.328708402856967	0.844961654612005	-0.255040179537625	-1.10000183414963	7.26069576212537	18.9780072983479	1.28370371942757e-11	3.09359958979185e-11
AQP1	0.815878052779166	0.643610334779648	1.02341503671489	-0.172267717999518	0.207536983935728	0.379804701935246	5.3340429934282	18.8127148388808	1.59467393221653e-11	3.82336939518374e-11
CHRDL2	1.35645967285598	0.85800452401296	1.34514246515752	-0.498455148843019	-0.0113172076984587	0.48713794114456	2.2096567559506	18.7285326807846	1.78106746132869e-11	4.25576608987168e-11
PLA2G2A	0.746105242345386	-1.92447811099051	-0.224027874737809	-2.67058335333589	-0.970133117083195	1.7004502362527	6.76001610803141	18.7136141874273	1.81631159817132e-11	4.33629953423488e-11
PTPRR	0.362907769429767	-0.227805002290449	0.9060157804844	-0.590712771720216	0.543108011054633	1.13382078277485	2.47416805261822	18.6932465384358	1.86556216650269e-11	4.45073595401086e-11
APOE	1.34828596720808	0.100425935174011	1.1417733184567	-1.24786003203407	-0.206512648751383	1.04134738328269	6.42923926877568	18.6927525343042	1.86677321321846e-11	4.45299623562675e-11
CYP2B6	0.190208072652942	1.28475085327071	-0.194892491100084	1.09454278061777	-0.385100563753026	-1.47964334437079	4.08189752791952	18.6296557205564	2.0281245368695e-11	4.8215413866661e-11
SLC4A4	0.496314591670765	-0.681694962888501	0.457246655944111	-1.17800955455927	-0.0390679357266543	1.13894161883261	1.63768154644067	18.5122761154766	2.36647106505908e-11	5.59832811763486e-11
SLC1A7	0.00548379887282091	1.01625183573513	-0.177130260075213	1.01076803686231	-0.182614058948034	-1.19338209581034	1.69291079323481	18.4919166991152	2.43067772993966e-11	5.74137568681454e-11
FDCSP	1.17528257844624	0.4899345836089	1.55196067603243	-0.685347994837341	0.37667809758619	1.06202609242353	1.93838698974585	18.4440320647546	2.5886679199874e-11	6.10090551646535e-11
MATN2	0.764186638969826	0.283991004461623	1.07505701663952	-0.480195634508203	0.310870377669693	0.791066012177896	3.81611226789867	18.4220805250589	2.66450140430319e-11	6.27437518752058e-11
ANXA10	-0.165229357791473	-1.05032813532896	0.223705089668458	-0.885098777537487	0.388934447459931	1.27403322499742	0.688597680559609	18.2815005666583	3.20592208782209e-11	7.49913169718915e-11
CNN1	1.26553053863038	0.757477429735133	1.47615537066231	-0.508053108895247	0.210624832031932	0.718677940927179	4.64056198582258	18.0710076132541	4.23005980476516e-11	9.8159005580833e-11
EPYC	0.786500691250954	0.425142811848887	1.21763087747949	-0.361357879402068	0.43113018622854	0.792488065630608	1.16636805010981	17.9982757798035	4.65559302781614e-11	1.07737528199537e-10
HOXD10	0.671804746093804	1.09947332996571	0.896271129701273	0.427668583871907	0.224466383607469	-0.203202200264438	1.80499213725307	17.9082817656172	5.24208521679179e-11	1.20978359607638e-10
CLDN18	0.134823138506838	-1.38787349635701	0.333372483530086	-1.52269663486385	0.198549345023248	1.7212459798871	1.00571592121822	17.7626546754179	6.35236709695958e-11	1.45686127134751e-10
TNFSF9	0.165780598779211	-1.13159949252019	-0.0665622454647163	-1.2973800912994	-0.232342844243928	1.06503724705548	3.38616848535039	17.7531609387579	6.43245440477636e-11	1.47462794993319e-10
BST2	0.756257379705889	-0.607420709521773	0.670701449757294	-1.36367808922766	-0.0855559299485948	1.27812215927907	7.08946864256836	17.7141183393881	6.77260542181918e-11	1.5475659926941e-10
CYP4F2	-0.630218134589073	0.888069684027972	-0.108014535827239	1.51828781861705	0.522203598761835	-0.996084219855211	2.61168918412973	17.6115073006071	7.7551863489282e-11	1.76706937298997e-10
SATB2	0.334624023626774	1.03088720998224	0.514251178880835	0.696263186355461	0.179627155254061	-0.5166360311014	4.59196946717608	17.6026284406068	7.84665743295286e-11	1.78742940930555e-10
EMB	0.414518065345938	0.729080434002618	1.31408695570672	0.31456236865668	0.899568890360777	0.585006521704098	3.03066542474939	17.5692699043331	8.20010442983434e-11	1.86567839337731e-10
NT5E	0.234028621310416	-0.21182667270899	0.906406267068638	-0.445855294019406	0.672377645758222	1.11823293977763	5.04163053881093	17.5375402927278	8.55111176394541e-11	1.9429220985311e-10
MUC6	0.127043506591532	-1.135785007613	-0.259922295550538	-1.26282851420453	-0.38696580214207	0.875862712062461	0.761915703594731	17.4832349036364	9.18721634208628e-11	2.08157305478443e-10
ACE2	-0.170591922345861	0.907986464537757	0.220084715599337	1.07857838688362	0.390676637945197	-0.687901748938421	1.89236199440346	17.4387836836758	9.74309441950167e-11	2.20426745030542e-10
TFF2	0.0424362311697508	-1.46366796599994	0.428833560896763	-1.50610419716969	0.386397329727012	1.8925015268967	3.01599793195287	17.1830926874869	1.36633850711875e-10	3.05922901958414e-10
AGR3	0.000787524733119938	-1.50508461423435	0.0200799250438095	-1.50587213896747	0.0192924003106896	1.52516453927816	5.69226547523977	17.1405392835438	1.44549739377668e-10	3.23089803867698e-10
CCL11	1.29502187523431	0.548009404449615	0.924243381353221	-0.747012470784691	-0.370778493881085	0.376233976903606	3.2596838548378	17.1073137517406	1.51049151911077e-10	3.37037149924703e-10
CD79A	1.19012807288476	0.540578796730763	1.31693010347876	-0.649549276154	0.126802030593993	0.776351306747993	3.40834231123638	17.0591243553057	1.61000508557882e-10	3.58295071152988e-10
CXCL8	0.87836752339711	-0.57132447962959	1.07099404842176	-1.4496920030267	0.192626525024652	1.64231852805135	5.91074047018527	17.0381611042104	1.65532450297995e-10	3.68138066883929e-10
ASRGL1	0.426099482126115	-0.585155292542538	0.046115950035774	-1.01125477466865	-0.379983532090341	0.631271242578312	2.72660920402456	17.0195756037815	1.69657326276783e-10	3.76914625561113e-10
SPACA3	-0.408524136394147	0.650504963249007	-0.259018288182023	1.05902909964315	0.149505848212123	-0.90952325143103	1.32516899927499	16.9999967415552	1.74114306849837e-10	3.86308256534952e-10
AQP3	0.708582778715803	-0.520900617177987	0.696683888904282	-1.22948339589379	-0.0118988898115209	1.21758450608227	4.18848964932338	16.9923540150632	1.75885838012606e-10	3.90085043312884e-10
SDR16C5	-0.268293191659311	-1.16099206206259	0.429391999751452	-0.892698870403275	0.697685191410763	1.59038406181404	3.07620262291343	16.9311605916729	1.90738203100988e-10	4.22082927889268e-10
MT1E	0.703092192414373	-0.911681541943033	0.18663939427662	-1.61477373435741	-0.516452798137753	1.09832093621965	5.74118962190845	16.9150152225907	1.94862572113058e-10	4.309274293744e-10
EPDR1	0.1794896050547	1.09214917950656	0.45335574541563	0.912659574451856	0.27386614036093	-0.638793434090926	5.00950675000218	16.8785290324833	2.04515774228514e-10	4.51506462226353e-10
SRPX2	0.15644402958211	1.11214055605244	0.148980424683637	0.955696526470328	-0.00746360489847353	-0.963160131368801	3.6022368555771	16.8546422607934	2.11094060235828e-10	4.65724891776824e-10
CCL4L2	0.453136863704508	-0.365463481652491	0.723827802896478	-0.818600345356999	0.27069093919197	1.08929128454897	2.72703876382296	16.8103266634722	2.23866026954589e-10	4.92808687774008e-10
MYRF	0.279085333538564	-0.704946585589839	0.413837085550091	-0.984031919128403	0.134751752011528	1.11878367113993	3.26045961676211	16.7574158692727	2.40135101283466e-10	5.27641538590745e-10
FRMD1	0.210886202758063	0.954951168386355	-0.100979988398866	0.744064965628292	-0.311866191156928	-1.05593115678522	2.3222593074701	16.7525971881179	2.41674459259228e-10	5.30835278458728e-10
EREG	0.0573511658466144	1.60058378418689	0.38809327682634	1.54323261834027	0.330742110979726	-1.21249050736055	4.02659532302404	16.740949400013	2.45436445987459e-10	5.38958269523423e-10
C10orf99	-0.281842209191237	1.30269351000888	-0.748221423296347	1.58453571920012	-0.46637921410511	-2.05091493330523	7.14221339230258	16.6930655778015	2.61529480636108e-10	5.72733626011215e-10
GP2	0.025124287271939	-1.01700432123616	-0.102705603650137	-1.0421286085081	-0.127829890922076	0.91429871758602	0.801696645352361	16.5585442600012	3.12636793207874e-10	6.80596478163963e-10
XPNPEP2	-0.00399567932087352	1.46678497413834	0.423102937086684	1.47078065345922	0.427098616407557	-1.04368203705166	2.95352439305504	16.555149937381	3.14048516891188e-10	6.83493557377793e-10
MMP11	1.08244031654958	1.15377279851459	0.925409741817326	0.0713324819650039	-0.157030574732256	-0.22836305669726	6.15902356823122	16.349799439414	4.12505635389512e-10	8.90432292314919e-10
SYT13	0.354581395573875	-0.490891762136744	0.859178372079007	-0.845473157710619	0.504596976505132	1.35007013421575	3.864756789748	16.1075368246262	5.69245692022731e-10	1.21741314053633e-09
TCN1	0.224536999145606	-1.67875201550456	0.142472790926035	-1.90328901465016	-0.0820642082195713	1.82122480643059	3.24157145221531	16.0427371504925	6.20495771273082e-10	1.32216400562301e-09
CDHR1	-0.108606268958693	1.28986834604107	-0.179636505224104	1.39847461499976	-0.0710302362654112	-1.46950485126517	4.55624550606753	15.9181772030545	7.32381588488348e-10	1.55429795340579e-09
CLU	0.7997775236398	0.728907314829054	1.07186544836576	-0.0708702088107458	0.272087924725963	0.342958133536709	4.4072625811728	15.9030499828935	7.47281404312422e-10	1.58492343046724e-09
MYOM3	0.377126792730074	1.03698457152332	0.491231412349143	0.659857778793245	0.11410461961907	-0.545753159174175	2.80519226098991	15.8952673999454	7.55065119745265e-10	1.60022646645135e-09
BARX2	-0.0262345498914027	-0.820002469989008	0.27183672468307	-0.793767920097606	0.298071274574473	1.09183919467208	2.05713618078659	15.8517168944157	8.00147888121289e-10	1.69258584574285e-09
REG1A	0.213287554756109	-2.77004246347795	-0.82855327520283	-2.98333001823406	-1.04184082995894	1.94148918827512	5.65668183061096	15.7722431329498	8.89496540833703e-10	1.87548197119237e-09
L1CAM	0.871737181244986	1.11242950582542	0.878274957755836	0.240692324580433	0.00653777651085008	-0.234154548069583	1.84099248100639	15.7716890382877	8.90153402614574e-10	1.87663269140823e-09
PHGR1	-0.590067996829071	-0.204907737251713	-1.36268826983546	0.385160259577358	-0.772620273006385	-1.15778053258374	8.32322086165378	15.703098532204	9.75342028554884e-10	2.04983230114726e-09
GJB5	-0.00989624876480422	-1.29428776398476	0.172229908262419	-1.28439151521996	0.182126157027224	1.46651767224718	2.07664185225724	15.6617452787906	1.0306078697122e-09	2.16087357588241e-09
CYP2W1	0.350366387048368	1.62578807366902	-0.330759109587606	1.27542168662065	-0.681125496635974	-1.95654718325663	4.22031235106499	15.6454568517235	1.05322935644067e-09	2.20720807191554e-09
PLA2G12B	0.217191310577716	1.44121541344916	0.00520012253439583	1.22402410287144	-0.21199118804332	-1.43601529091476	2.37003898142281	15.4789621369184	1.31507057096206e-09	2.73489990324061e-09
GRM8	0.0403707863892757	1.10334053964162	0.137809205186056	1.06296975325234	0.0974384187967807	-0.965531334455559	2.41964151852345	15.2269936628576	1.84085315522679e-09	3.77902900400289e-09
SELENOP	0.544514640172613	0.616399586070854	1.20083332282454	0.0718849458982418	0.656318682651923	0.584433736753681	3.96361796964323	15.1671708534623	1.99399610905212e-09	4.08538057089897e-09
SYNM	0.748703425636603	0.752405958873725	1.16609380012072	0.00370253323712211	0.417390374484119	0.413687841246997	2.28088230471271	15.1625489706506	2.00634682240445e-09	4.10778232451316e-09
CFTR	-0.0551665474688514	1.05285070634991	0.30663313696857	1.10801725381876	0.361799684437422	-0.746217569381343	5.59326977614257	15.1571730437712	2.02080911603266e-09	4.13638957572803e-09
CPNE7	-0.408575383881442	0.553164507676803	-0.664491203275088	0.961739891558245	-0.255915819393646	-1.21765571095189	4.52267086189224	15.0401491004339	2.36290018866087e-09	4.8074857969972e-09
IL1R2	0.292892766151753	-0.645482384935099	0.420300744925563	-0.938375151086852	0.127407978773809	1.06578312986066	2.94308449768588	14.9689091551336	2.59902521252953e-09	5.27138987329927e-09
SLC28A3	0.391760810688157	-0.557161070658569	0.493890245911509	-0.948921881346726	0.102129435223352	1.05105131657008	2.03227706703813	14.9297964607321	2.73858866341435e-09	5.54114771367175e-09
AIM2	0.399058623362494	-0.425686608803265	0.66002687580032	-0.824745232165759	0.260968252437827	1.08571348460359	1.74420253131023	14.8538362472152	3.03148491984866e-09	6.1118180688904e-09
MLPH	0.243800664338809	-0.755989594378907	0.411531658765293	-0.999790258717715	0.167730994426484	1.1675212531442	4.17812924576491	14.8120501964468	3.20580616166662e-09	6.45018128370588e-09
GABRP	0.15358815640917	-0.749322584382174	0.567499896335048	-0.902910740791344	0.413911739925878	1.31682248071722	1.49769545112468	14.7044251761981	3.70253611611921e-09	7.40901996651696e-09
TDGF1	-0.224158541671869	0.972757103318015	-0.22686636303604	1.19691564498988	-0.00270782136417047	-1.19962346635405	4.48634228999155	14.6636323052136	3.91038958986844e-09	7.81476461931706e-09
KLK11	0.620263535205424	-0.783435693706023	0.341652361490262	-1.40369922891145	-0.278611173715162	1.12508805519628	2.45808475617267	14.5059031095873	4.83035876280527e-09	9.61008125589444e-09
NXPH4	0.298626686557969	-1.06019380608998	-0.00750469988405489	-1.35882049264795	-0.306131386442023	1.05268910620592	1.89646791024873	14.4554958317564	5.16794268596368e-09	1.02599576761416e-08
RAP1GAP	0.4828224821158	-0.526150808283142	0.287070267680692	-1.00897329039894	-0.195752214435108	0.813221075963834	4.23466969358111	14.3819686646639	5.70327407097871e-09	1.12803281420259e-08
NOTUM	-0.614941475897758	1.41905362972043	-0.395837768663298	2.03399510561819	0.21910370723446	-1.81489139838373	4.09865094543936	14.3331514467363	6.08909528527752e-09	1.2019505488328e-08
WNT11	0.320551236796294	1.45877465133559	0.390070822284814	1.13822341453929	0.0695195854885204	-1.06870382905077	3.77288344127721	14.202786423964	7.25271679718673e-09	1.42349104602929e-08
HTR1D	0.117722047395489	-0.528252816817556	0.599984094316489	-0.645974864213045	0.482262046920999	1.12823691113404	3.08865837835974	14.1025897410207	8.29665722369996e-09	1.62066424384776e-08
ZIC2	-0.112082511978411	-1.22869435441706	0.0603201016125892	-1.11661184243865	0.172402613591	1.28901445602965	1.73479000420212	14.0937943779367	8.3951992553111e-09	1.63915513375864e-08
MAP7D2	-0.150927592076333	1.24492207822327	0.536573164207925	1.3958496702996	0.687500756284258	-0.708348914015346	2.31057633583945	13.9782411695445	9.80435878737968e-09	1.90416723327159e-08
TMEM200A	0.484123554941465	0.588508770346771	1.03494612109582	0.104385215405306	0.550822566154354	0.446437350749048	3.53748416032444	13.9721714151943	9.8846181679093e-09	1.91909293648455e-08
ISX	0.634834495031005	1.19130185392751	0.182274831628695	0.556467358896509	-0.452559663402309	-1.00902702229882	3.79114072195263	13.8471860330296	1.16920128927436e-08	2.26245606336731e-08
PTPRU	0.828432236360938	-0.191514555007787	0.515154482545336	-1.01994679136872	-0.313277753815602	0.706669037553123	2.6554380118114	13.7153276212708	1.39595812128952e-08	2.68616183945105e-08
SLC26A2	0.399210406906386	1.24578577633027	0.848689029260609	0.846575369423889	0.449478622354223	-0.397096747069666	4.40217519151608	13.6887449796487	1.44676347991139e-08	2.77822668703766e-08
APOD	0.969619307531787	1.02663069957879	1.22663606582525	0.0570113920469986	0.257016758293463	0.200005366246464	3.71924289062064	13.6035670089718	1.62239421292248e-08	3.10068574909183e-08
TM4SF4	0.289210940807169	-0.825113791774982	0.574565324296093	-1.11432473258215	0.285354383488924	1.39967911607107	1.7651159250321	13.5484129006802	1.74737390205855e-08	3.32937310543384e-08
CA8	0.405121669656826	-0.639376513805137	0.300656286073506	-1.04449818346196	-0.10446538358332	0.940032799878644	1.72661308747322	13.4983532223843	1.86915366742989e-08	3.55339050045676e-08
SLC6A14	0.0435081658832095	-0.968921529417132	0.416904409340455	-1.01242969530034	0.373396243457246	1.38582593875759	2.73983641530282	13.4589662168721	1.97092720628654e-08	3.74223599835722e-08
AREG	-0.0916893712213795	1.05697941382694	0.187480752318014	1.14866878504832	0.279170123539394	-0.869498661508923	7.04053242342443	13.3678204246482	2.22827717605008e-08	4.21523460417314e-08
LPL	0.690760350758973	0.667047479355671	1.01950520408481	-0.0237128714033012	0.328744853325837	0.352457724729139	2.82812362059181	13.1474185810436	2.99873256376235e-08	5.61734409831539e-08
URAD	0.675139185300385	0.376213560701569	-1.11093307889121	-0.298925624598817	-1.7860722641916	-1.48714663959278	2.72498806179962	13.0014085937569	3.65125461137854e-08	6.79147028309602e-08
FFAR4	0.145121751754511	-0.94006587565341	0.223901150179417	-1.08518762740792	0.0787793984249059	1.16396702583283	3.04981349977308	12.9838977655174	3.73852338803579e-08	6.9476728515032e-08
VIP	0.730383567738013	0.740526615595358	1.23551246400574	0.010143047857345	0.505128896267726	0.494985848410381	2.06634089779898	12.8678155301856	4.37241155322334e-08	8.08123465866019e-08
CHI3L1	0.965406542061302	0.459319005168871	1.04741118039341	-0.506087536892431	0.0820046383321089	0.58809217522454	4.3735357113102	12.8503222511333	4.47686978952546e-08	8.26796496991849e-08
IL1B	0.678918195885442	-0.262073260441129	0.822883536489993	-0.940991456326571	0.143965340604551	1.08495679693112	3.92167075738323	12.7668760861422	5.01066629481072e-08	9.21851262233393e-08
GCNT3	0.0342215485704509	-1.00906243829305	0.277687909920789	-1.0432839868635	0.243466361350338	1.28675034821384	4.77119602817305	12.6562828828736	5.81778585798922e-08	1.06523816723356e-07
OR2I1P	0.738293063078355	-0.197443180426206	0.828037036934261	-0.935736243504561	0.0897439738559056	1.02548021736047	3.51154287582481	12.6138571013814	6.16095511919707e-08	1.12514534456004e-07
SYNE4	0.00668304486276572	0.74856870469071	-0.437272053624571	0.741885659827945	-0.443955098487336	-1.18584075831528	3.02226152983138	12.4545840269425	7.64062346836628e-08	1.38622740068931e-07
HLA-DQB1	0.724633789355593	-0.322262521118094	0.635916806208316	-1.04689631047369	-0.0887169831472772	0.95817932732641	4.79631179736442	12.3562935054162	8.7266552657681e-08	1.57615412846545e-07
CXCL14	0.0710050304187355	1.29684193688871	-0.00928010206534502	1.22583690646998	-0.0802851324840805	-1.30612203895406	7.16879342376074	12.3120022662674	9.26540488268959e-08	1.67113672048596e-07
SAMD5	-0.0380593757066507	-0.712606006786362	0.49772237051061	-0.674546631079711	0.53578174621726	1.21032837729697	3.58738993932034	12.2115094568011	1.06147761400479e-07	1.90738493384627e-07
MUC2	0.549432883826404	-1.74884965472752	-0.27848464956889	-2.29828253855393	-0.827917533395294	1.47036500515863	5.80443289110716	12.0915925394859	1.24853661062522e-07	2.22928455497575e-07
CALB2	0.555846611849119	0.0377370840305034	1.01015670331203	-0.518109527818616	0.45431009146291	0.972419619281526	1.90123742278587	12.0473615105917	1.32559224391851e-07	2.3611281864418e-07
PIWIL1	-0.208751621376911	-1.02047805793272	-0.220510163941205	-0.811726436555809	-0.0117585425642945	0.799967893991514	1.48390121695293	12.0101129483637	1.39417190764907e-07	2.47883765180005e-07
CA2	0.39104186181086	-0.983424262483336	-0.056171852076881	-1.3744661242942	-0.447213713887741	0.927252410406455	5.1914197660275	12.0060537146791	1.40185731063883e-07	2.49171544080821e-07
ERP27	-0.0361345539493483	0.741048724151806	-0.501194470556441	0.777183278101155	-0.465059916607093	-1.24224319470825	2.81733716078845	11.9373466965297	1.53858104751248e-07	2.726699451635e-07
CTXN1	0.321997007458383	-0.713118414485344	-0.0412385551205405	-1.03511542194373	-0.363235562578923	0.671879859364804	2.74147339843742	11.9317439089651	1.55030329708741e-07	2.74608391708205e-07
MUC5AC	0.481908768749284	-0.84194152910122	0.350238336889227	-1.3238502978505	-0.131670431860057	1.19217986599045	1.44663697647266	11.9178614545384	1.57973578683021e-07	2.79494261813649e-07
ALDH1A1	1.04774395605856	-0.0998327953108404	0.66266639730003	-1.1475767513694	-0.385077558758534	0.76249919261087	5.61013030078621	11.8920584566648	1.63593825540168e-07	2.89135011739979e-07
PIPOX	-0.4093265698482	0.734804276472928	-0.0952032220363228	1.14413084632113	0.314123347811877	-0.830007498509251	2.02067785805079	11.6331031667592	2.32391328863831e-07	4.05550360144536e-07
PTPRD	0.278322886880973	1.00211584267755	0.451408981343971	0.723792955796575	0.173086094462998	-0.550706861333576	3.06775979240301	11.4986068791673	2.78907790310874e-07	4.83728461458155e-07
LGR5	0.895628011185214	0.92411243603972	1.07234476186621	0.028484424854506	0.176716750680992	0.148232325826486	4.89820777341918	11.4842417749997	2.84397953468621e-07	4.92896145294323e-07
LCN2	-0.956189958238484	-1.06812336653067	-1.31612804526381	-0.11193340829219	-0.359938087025325	-0.248004678733135	9.18333487563982	11.4120397301645	3.13678238652676e-07	5.41309678083607e-07
ABCB1	0.575117096696047	1.13717362171444	0.503907629720994	0.562056525018397	-0.0712094669750525	-0.633265991993449	3.78788699239818	11.3605541694523	3.36386416817164e-07	5.79017931973782e-07
SLC13A3	-0.263808262200973	0.798021417473125	-0.106512946392338	1.0618296796741	0.157295315808635	-0.904534363865463	1.75394022997287	11.2668525825825	3.82029122955164e-07	6.54779697192863e-07
LRP4	0.527235870134648	1.11405225588948	0.671225778118047	0.586816385754828	0.143989907983399	-0.442826477771429	4.48755492245543	11.1998731054879	4.18415280804778e-07	7.14750455913583e-07
FABP6	-0.514541288574055	0.415289396606651	-0.723314716133202	0.929830685180705	-0.208773427559147	-1.13860411273985	4.3428633594244	11.0912541846193	4.84955824159148e-07	8.23669062430585e-07
MZB1	0.918811377839161	0.382967934924221	1.04579084074804	-0.53584344291494	0.126979462908879	0.662822905823819	3.36186336344708	11.0145335675732	5.38256429619332e-07	9.11173517007429e-07
SPATC1L	-0.0115061983953777	0.460607573292936	-0.546326040524568	0.472113771688313	-0.534819842129191	-1.0069336138175	3.2703953647524	10.9220571276999	6.10370099148986e-07	1.0289182978768e-06
MMP1	0.986006463576684	-0.405933388618793	0.899118928153264	-1.39193985219548	-0.0868875354234202	1.30505231677206	5.98534681452611	10.9102350498418	6.20261834015684e-07	1.04475893880723e-06
C2CD4A	0.383221518472407	-0.6381575707565	0.281067051066034	-1.02137908922891	-0.102154467406373	0.919224621822535	4.09727669529925	10.8083043927172	7.12499748404358e-07	1.19630549207734e-06
SLC13A2	0.0317939208542692	0.739223978824735	-0.56017032950753	0.707430057970466	-0.591964250361799	-1.29939430833226	2.25331670815125	10.7908232472107	7.29647096760263e-07	1.22375822772094e-06
SLC39A2	0.312870054836633	0.629407135140143	-0.745878550501766	0.31653708030351	-1.0587486053384	-1.37528568564191	1.82443141742855	10.7117980837347	8.12475083800766e-07	1.3576886268776e-06
FABP4	0.981642636114239	0.577754043026563	1.04137240963202	-0.403888593087676	0.0597297735177806	0.463618366605457	1.51445246819379	10.6397429950946	8.96189073912611e-07	1.4919701998283e-06
REG1B	0.194684036431787	-1.69089485457492	-0.652191284427574	-1.8855788910067	-0.846875320859362	1.03870357014734	2.68071144259578	10.2713708014185	1.48011517349487e-06	2.42889588997395e-06
SLC35D3	-0.0676692461051585	1.01741192853405	0.259436453501621	1.08508117463921	0.327105699606779	-0.757975475032429	2.43475445618657	10.2431613560905	1.53812852201312e-06	2.52066836764565e-06
PIGR	-0.755001764105929	-2.16432020534489	-1.28747637296977	-1.40931844123896	-0.532474608863845	0.876843832375116	9.23785610867116	10.1770730734717	1.6831239828802e-06	2.75107869119696e-06
PLAC8	0.200648961515304	-0.897740060440089	0.118842232397607	-1.09838902195539	-0.0818067291176976	1.0165822928377	4.28852705345821	10.1542986566611	1.73620186260239e-06	2.83399552195758e-06
PRSS33	-0.54387852822296	0.557545819460352	-0.558352531444906	1.10142434768331	-0.0144740032219453	-1.11589835090526	2.26026442803173	10.0905054239364	1.89398115675872e-06	3.08171040543412e-06
FOLR1	-0.111179028595642	0.858436606318278	-0.331970690005048	0.96961563491392	-0.220791661409406	-1.19040729632333	2.22089359437437	9.84194513399595	2.65848100712969e-06	4.27660978013595e-06
ACTG2	1.06584924619421	0.659080368841341	1.06697503182107	-0.406768877352867	0.00112578562686316	0.40789466297973	5.40246392171009	9.67712051304662	3.32923269614742e-06	5.3116151384364e-06
PCK1	0.369973020103477	1.08448560743628	0.66899844686777	0.714512587332801	0.299025426764292	-0.415487160568509	3.78575427104358	9.51223379350423	4.17002548421408e-06	6.59759277387224e-06
SLC26A3	-0.378748696493815	1.40954631088159	-0.113219110695336	1.78829500737541	0.265529585798479	-1.52276542157693	5.21621395916774	9.4874959966394	4.31335003494394e-06	6.81541585034969e-06
TBX10	0.176882006910388	0.739481675492993	-0.27692202058189	0.562599668582605	-0.453804027492279	-1.01640369607488	2.34934703845857	9.21785635186424	6.2351449175262e-06	9.72463830119437e-06
APCDD1	-0.0619204282615637	0.924400675568132	-0.119969386790501	0.986321103829695	-0.0580489585289374	-1.04437006235863	4.82326224030106	9.18893662089889	6.48660372772255e-06	1.01028329704898e-05
KLK10	0.0425709941521508	-0.899068156056756	0.34986830247718	-0.941639150208907	0.307297308325029	1.24893645853394	3.53132953663817	9.15872527961695	6.76015179434279e-06	1.05124032368113e-05
MUC12	0.106740526896082	1.16317860585321	0.0897417020947664	1.05643807895712	-0.0169988248013153	-1.07343690375844	4.12757236827793	8.87955527412065	9.90349771711768e-06	1.51989805505937e-05
EDAR	-0.269268365870519	0.775464831444152	0.500335199772651	1.04473319731467	0.76960356564317	-0.275129631671501	3.14299987351016	8.80363788110577	1.098763995317e-05	1.68032798957895e-05
MEP1A	-0.232779008167028	0.949623016161475	0.102267419696856	1.1824020243285	0.335046427863884	-0.847355596464618	5.99081641334556	8.53444929469302	1.58832403416059e-05	2.40075000098493e-05
CLC	1.05507839508008	0.208887481251278	0.606735560599442	-0.846190913828804	-0.448342834480639	0.397848079348164	1.74646650529401	8.49739987692192	1.67098504880981e-05	2.52072952214401e-05
PCSK1N	0.375590203681977	0.726377408323585	-0.570682658020303	0.350787204641608	-0.94627286170228	-1.29706006634389	2.07839468014653	8.47550937014139	1.72183582948499e-05	2.59535329250678e-05
MUC5B	0.980232615271818	-0.614831516436645	0.37318887944811	-1.59506413170846	-0.607043735823708	0.988020395884755	4.21468069687003	8.37769624391186	1.96866685989667e-05	2.95396215070754e-05
BEX2	-0.0520010566923803	0.980587248190667	0.00749191213039113	1.03258830488305	0.0594929688227714	-0.973095336060276	2.98350586731266	8.16475745469572	2.63553435849076e-05	3.91563117682007e-05
TFF1	0.0258342251041075	-1.30581427155047	-0.356577768680642	-1.33164849665458	-0.38241199378475	0.949236502869827	8.02338133241884	8.15000351527828	2.6893600084743e-05	3.99208892724664e-05
CKMT2	-0.172473088557564	0.943375569889916	-0.294523573929128	1.11584865844748	-0.122050485371564	-1.23789914381904	2.77949390605447	8.08767695258661	2.92915763154501e-05	4.33129664312586e-05
SPINK4	0.648639980804158	-1.49150483475122	-0.454545264808982	-2.14014481555538	-1.10318524561314	1.03695956994224	6.32958646672147	8.03292161680256	3.15742981464828e-05	4.65864316904473e-05
SPINK1	-0.319074105502573	0.554138725628382	-0.509081588939068	0.873212831130955	-0.190007483436496	-1.06322031456745	7.57694288067315	7.81795188090951	4.23948280092715e-05	6.19563107721583e-05
FAM3B	-0.119192924155583	0.774580822247712	-0.506941524113997	0.893773746403295	-0.387748599958414	-1.28152234636171	3.00321585933591	7.43680069906711	7.150142011446e-05	0.000102628355468503
SPDEF	0.155495874793799	-0.921140490105428	0.112288926971407	-1.07663636489923	-0.0432069478223918	1.03342941707683	4.21177021669706	7.41804341581962	7.336489616696e-05	0.000105195794665205
NRN1	0.00904551253189823	-0.439601038107331	0.619165406709042	-0.448646550639229	0.610119894177144	1.05876644481637	3.19613530107069	6.9300653064932	0.000143292828878811	0.000200477029122173
IGF2	0.401274671695542	0.734665435151973	-0.459224753639058	0.333390763456431	-0.8604994253346	-1.19389018879103	1.2731330377735	6.89409662706529	0.000150541691979741	0.000210235611345995
CA9	0.392085960707785	-0.836977078404241	0.375176759723869	-1.22906303911203	-0.0169092009839158	1.21215383812811	5.03947590913106	6.87306836514403	0.00015494828030568	0.000216264369744112
DMBT1	-0.154780492824672	-1.33064192930445	-0.968319114314467	-1.17586143647978	-0.813538621489795	0.362322814989986	4.71338861116384	6.75289678941303	0.000182722790663713	0.000253771637650122
WIF1	0.455798977344845	1.02082403922335	0.404117440600723	0.565025061878502	-0.0516815367441212	-0.616706598622624	1.2786062767555	6.67091415860039	0.000204476194675027	0.000282705034317417
PCP4	0.152213505359231	1.03343581610633	0.417305749850111	0.881222310747101	0.26509224449088	-0.616130066256221	2.29341035892645	6.58932235814018	0.000228696147644469	0.000314876640843066
CA4	-0.347883734818888	0.00670795832102433	-1.10564701127807	0.354591693139913	-0.757763276459184	-1.1123549695991	2.36263795995393	6.38614990458094	0.000302210599548452	0.000412262900740825
FABP1	-0.00667123497233924	1.26495576676147	0.384435879171411	1.27162700173381	0.39110711414375	-0.880519887590063	7.76396361033352	6.28027627073484	0.000349447760010481	0.000474364872967695
ATOH1	0.680640359862795	-0.498311488818052	0.158384854015009	-1.17895184868085	-0.522255505847786	0.656696342833061	3.47216965976744	6.20618311093106	0.000386828160718128	0.000523550838356563
DES	1.13661766173674	0.745374951645427	1.28038352243124	-0.391242710091313	0.143765860694502	0.535008570785815	5.16717086815261	6.16990967716421	0.000406559442077819	0.000549331696355207
JCHAIN	1.07740610582261	0.145181244044569	1.0909992093247	-0.932224861778043	0.0135931035020915	0.945817965280135	7.01424989090793	6.05092001092978	0.000478621139237662	0.00064289381016806
CXCL5	0.555596952704549	-0.363749418792665	0.717758293588781	-0.919346371497215	0.162161340884232	1.08150771238145	2.96334406590582	6.0284288320493	0.000493612061931854	0.000662134794956397
REG3A	-0.56584408085783	-1.38307154494642	-1.50273966652943	-0.81722746408859	-0.936895585671598	-0.119668121583008	3.75400085263389	5.98229285337305	0.000525846521576665	0.000703419149121046
GUCA2A	0.392467115221076	0.548834038022304	-0.60467137268872	0.156366922801228	-0.997138487909796	-1.15350541071102	4.73650387920349	5.91193846194714	0.000579094817833881	0.000771593481741113
GAL	0.190154861454205	0.505642354756348	-0.541118304499692	0.315487493302143	-0.731273165953897	-1.04676065925604	3.86313902029389	5.74871471001	0.000724293384616113	0.000958254841352767
HEPACAM2	0.712466893920856	-0.338891665059865	0.419164787403584	-1.05135855898072	-0.293302106517272	0.758056452463449	2.96373168107352	5.51533242247615	0.000997189396331825	0.0013036784902044
LCN15	0.376034944676033	-0.208142192609475	-0.990012020058102	-0.584177137285507	-1.36604696473413	-0.781869827448627	2.16150584817481	5.04685228134944	0.0018932322416213	0.00241840624617903
L1TD1	0.903142033743654	-0.137593814156546	0.670387735776165	-1.0407358479002	-0.232754297967489	0.807981549932712	2.65835759890681	5.01652032772681	0.0019733867462294	0.00251774873710709
LEFTY1	-0.1904084762393	0.679768241908339	-0.595152057850921	0.870176718147639	-0.404743581611621	-1.27492029975926	4.76439944521341	4.99472551992067	0.00203306068195002	0.00258997118778322
FCGBP	0.532407082600431	-0.824224172940164	0.0342666601830919	-1.3566312555406	-0.49814042241734	0.858490833123255	5.44732881875476	4.77005177759525	0.0027633722531848	0.00348095463707543
