# Supplementary material for: Identification of pyroptosis and hypoxia related molecular subtypes and a prognostic signature in colorectal cancer
Source: Discov Oncol. 2026 Apr 22;17:849. doi: 10.1007/s12672-026-04970-w (PMC13234113; doi:10.1007/s12672-026-04970-w)
Supplement: Supplementary file 6 — Supplementary Material 6. [file 12672_2026_4970_MOESM6_ESM.csv]

	Hazard Ratio(HR)	lower 95%CI	uppper 95%CI	p value
ETS1	0.901	0.712	1.14	0.383
AKAP13	0.836	0.602	1.16	0.283
SECISBP2L	0.935	0.668	1.31	0.696
RAB8B	0.898	0.663	1.22	0.485
MEF2A	0.916	0.619	1.36	0.663
MINDY2	1.05	0.741	1.48	0.792
PEAK1	0.833	0.565	1.23	0.355
ROCK1	0.898	0.651	1.24	0.512
JMJD1C	0.813	0.593	1.11	0.198
SWAP70	0.898	0.623	1.29	0.563
CSGALNACT2	0.944	0.697	1.28	0.712
SOS1	0.759	0.522	1.1	0.15
HIVEP2	0.831	0.562	1.23	0.354
SLC12A6	0.84	0.567	1.25	0.385
AHNAK	0.842	0.653	1.09	0.185
ANKRD12	0.877	0.612	1.26	0.476
BNIP3L	0.916	0.687	1.22	0.553
DYNC1LI2	0.702	0.501	0.984	0.0398
RYBP	0.726	0.483	1.09	0.123
UACA	0.916	0.622	1.35	0.658
ARID4B	0.813	0.567	1.17	0.26
BMPR2	0.929	0.675	1.28	0.651
SUSD6	0.818	0.571	1.17	0.274
CYLD	0.726	0.478	1.1	0.132
HEG1	0.9	0.717	1.13	0.363
SEL1L	0.761	0.54	1.07	0.119
CLIP1	0.809	0.545	1.2	0.294
SERINC1	0.808	0.557	1.17	0.26
ITSN2	0.786	0.538	1.15	0.216
LRRC8C	0.786	0.52	1.19	0.252
ARID4A	0.816	0.556	1.2	0.297
MBNL1	0.807	0.533	1.22	0.312
CEP170	0.825	0.586	1.16	0.269
PPP1R12A	0.857	0.577	1.27	0.444
AIDA	0.675	0.475	0.961	0.0293
ITGAV	0.809	0.618	1.06	0.124
BBX	0.932	0.66	1.32	0.692
FGD6	0.874	0.614	1.24	0.453
PLXDC2	0.948	0.769	1.17	0.614
SNX29	0.697	0.452	1.08	0.104
PDLIM5	0.709	0.476	1.05	0.0896
TWSG1	0.872	0.655	1.16	0.346
CHSY1	0.932	0.679	1.28	0.663
IL6ST	0.937	0.681	1.29	0.687
LIMS1	0.836	0.565	1.24	0.369
SASH1	0.809	0.561	1.17	0.257
DPP8	0.847	0.578	1.24	0.394
CDK17	0.918	0.612	1.38	0.678
MACF1	0.721	0.518	1.01	0.0537
CHD9	0.752	0.531	1.07	0.109
XRN1	0.791	0.557	1.12	0.19
STXBP5	0.699	0.479	1.02	0.0634
ZNF609	0.843	0.591	1.2	0.344
PIKFYVE	0.791	0.55	1.14	0.205
SH3PXD2A	0.993	0.714	1.38	0.966
ARHGAP31	0.864	0.652	1.14	0.308
ZNF654	0.764	0.515	1.13	0.181
MED13L	0.782	0.524	1.17	0.23
KLHL28	0.672	0.443	1.02	0.0619
ZNF24	0.793	0.559	1.13	0.195
PPFIBP1	0.952	0.663	1.37	0.79
AFF1	0.681	0.482	0.962	0.0293
TCF4	0.896	0.653	1.23	0.5
CBLB	0.865	0.595	1.26	0.448
KMT2A	0.814	0.539	1.23	0.327
MYO5A	0.912	0.669	1.24	0.563
ASXL2	0.795	0.552	1.14	0.217
ZEB1	0.927	0.717	1.2	0.56
SMG1	0.759	0.556	1.04	0.084
ZBTB4	1.03	0.721	1.48	0.861
CBL	0.804	0.556	1.16	0.249
BOD1L1	0.718	0.495	1.04	0.0815
ATP2B4	1	0.767	1.31	0.978
CAMSAP2	0.878	0.621	1.24	0.459
AFF4	0.778	0.572	1.06	0.108
ZEB2	0.874	0.635	1.2	0.407
FOSL2	0.881	0.642	1.21	0.433
ATXN1	0.763	0.519	1.12	0.169
CTTNBP2NL	0.628	0.427	0.925	0.0186
FOXN3	0.795	0.568	1.11	0.181
VPS4B	0.68	0.473	0.979	0.038
MAP4K5	0.921	0.619	1.37	0.687
RSF1	0.758	0.504	1.14	0.182
SHOC2	0.846	0.589	1.21	0.365
KIDINS220	0.805	0.54	1.2	0.288
VPS13C	0.75	0.554	1.01	0.0614
NPAT	0.812	0.561	1.17	0.269
BNIP2	1.1	0.757	1.61	0.61
GNG2	0.86	0.627	1.18	0.35
BHLHE40	0.999	0.75	1.33	0.997
VCL	0.822	0.571	1.18	0.29
JAK2	0.768	0.562	1.05	0.097
JAK1	0.721	0.52	1	0.0508
NCOA1	0.642	0.439	0.939	0.0224
TRAM2	0.85	0.608	1.19	0.343
BLOC1S6	0.915	0.645	1.3	0.62
PIP4K2A	0.981	0.68	1.41	0.918
ZNF281	0.868	0.605	1.24	0.44
SMCHD1	0.904	0.652	1.25	0.543
NIPBL	0.892	0.604	1.32	0.564
TMX3	0.803	0.558	1.16	0.24
TBC1D2B	0.79	0.573	1.09	0.15
KIAA2026	0.935	0.631	1.38	0.737
PDE5A	0.859	0.639	1.15	0.312
NEMF	0.775	0.538	1.12	0.173
WIPF1	0.951	0.741	1.22	0.69
SLK	0.917	0.653	1.29	0.618
TMOD3	0.904	0.624	1.31	0.593
REST	0.8	0.544	1.18	0.258
BCL2	0.9	0.646	1.25	0.532
ARHGEF6	0.927	0.708	1.21	0.58
ARHGAP21	0.818	0.559	1.2	0.299
MYO1E	0.784	0.545	1.13	0.189
IQGAP1	0.858	0.606	1.21	0.387
ITGB1	0.824	0.604	1.12	0.222
ELK3	1.01	0.732	1.38	0.973
SYNE1	0.881	0.576	1.35	0.561
TEAD1	0.77	0.554	1.07	0.12
GOLGB1	0.896	0.611	1.31	0.574
FZD4	0.931	0.654	1.33	0.693
ARHGEF12	0.742	0.515	1.07	0.107
MAP3K2	0.792	0.535	1.17	0.244
HEATR5B	0.806	0.537	1.21	0.3
BACH1	0.878	0.62	1.24	0.462
MORC3	0.765	0.524	1.12	0.166
EP300	0.753	0.527	1.08	0.12
NRP1	1.03	0.814	1.29	0.826
SCAF11	0.836	0.573	1.22	0.352
PLSCR4	0.818	0.611	1.09	0.176
MCL1	0.873	0.608	1.25	0.463
NUAK1	1.02	0.776	1.35	0.87
UBR1	0.78	0.546	1.11	0.171
PALLD	0.875	0.68	1.12	0.296
ESCO1	0.997	0.691	1.44	0.986
MAST4	0.713	0.473	1.08	0.107
RICTOR	0.893	0.601	1.33	0.574
DDR2	0.944	0.764	1.17	0.595
CHD2	0.897	0.608	1.32	0.584
USP47	0.695	0.477	1.01	0.059
PLEKHG1	0.789	0.556	1.12	0.186
ZNF532	0.961	0.722	1.28	0.784
RESF1	0.94	0.686	1.29	0.701
MIB1	0.921	0.646	1.31	0.647
HERC1	0.685	0.466	1.01	0.0539
SOCS6	0.759	0.531	1.09	0.131
FOXO3	0.916	0.666	1.26	0.591
POLR2I	1.11	0.897	1.37	0.338
DLC1	0.926	0.686	1.25	0.618
TMF1	0.749	0.521	1.08	0.118
ARPP19	0.995	0.676	1.46	0.979
NCOA3	0.862	0.619	1.2	0.379
OTUD4	0.836	0.582	1.2	0.33
CTR9	0.709	0.482	1.04	0.0794
DIXDC1	0.809	0.561	1.17	0.254
TRIP11	0.759	0.512	1.13	0.17
EVC	0.92	0.71	1.19	0.528
DOCK10	0.824	0.582	1.17	0.273
PKD2	0.98	0.74	1.3	0.891
PPP1R18	1.05	0.799	1.38	0.725
UBXN7	0.996	0.677	1.47	0.984
CREBRF	0.759	0.512	1.12	0.169
JCAD	0.956	0.754	1.21	0.711
ASH1L	0.742	0.527	1.05	0.0882
CHD6	0.829	0.599	1.15	0.255
DST	0.84	0.618	1.14	0.267
SMARCA2	0.84	0.614	1.15	0.277
TP53INP1	0.845	0.618	1.16	0.293
GTF2A1	0.738	0.521	1.05	0.0889
TMEM263	1.03	0.752	1.42	0.84
IL1R1	0.908	0.725	1.14	0.403
ZMIZ1	0.836	0.584	1.2	0.327
KMT2C	0.829	0.576	1.19	0.312
MPDZ	0.935	0.67	1.31	0.696
EVI2B	0.919	0.746	1.13	0.43
SENP7	1	0.66	1.52	0.996
STAT2	0.814	0.575	1.15	0.246
IKBIP	0.991	0.729	1.35	0.956
FYB1	0.85	0.652	1.11	0.229
BASP1	0.974	0.803	1.18	0.787
PBRM1	0.638	0.436	0.932	0.02
CTSO	0.868	0.66	1.14	0.309
DOCK8	0.887	0.681	1.16	0.375
SGMS2	0.836	0.633	1.1	0.206
NEXN	0.994	0.806	1.22	0.953
PTPRM	0.891	0.661	1.2	0.446
HIF1A	0.907	0.681	1.21	0.504
USP34	0.719	0.519	0.997	0.0481
TVP23B	0.841	0.581	1.22	0.359
SON	0.766	0.53	1.11	0.157
TAOK1	0.762	0.54	1.08	0.122
TSHZ3	1.02	0.737	1.41	0.909
ZNF267	0.932	0.631	1.38	0.724
MIGA1	0.63	0.419	0.946	0.0259
RASSF2	0.874	0.688	1.11	0.269
CCDC186	0.768	0.564	1.05	0.0939
FCHO2	0.793	0.572	1.1	0.161
FLT1	1.03	0.772	1.37	0.848
GNAQ	0.982	0.714	1.35	0.913
CCNG2	0.808	0.565	1.16	0.245
ZKSCAN8	0.858	0.615	1.2	0.365
PJA2	0.747	0.559	0.999	0.0492
LAMA4	0.963	0.75	1.23	0.764
TNFAIP8	0.9	0.646	1.25	0.533
UPF2	0.859	0.568	1.3	0.471
GALNT1	0.733	0.537	0.999	0.0491
GCC2	0.796	0.579	1.09	0.16
CRIM1	0.811	0.614	1.07	0.142
FLI1	0.846	0.611	1.17	0.318
ATP8B2	0.988	0.769	1.27	0.924
HIPK3	0.896	0.623	1.29	0.552
RAB27A	0.889	0.659	1.2	0.444
MSN	0.983	0.786	1.23	0.882
FYCO1	0.679	0.463	0.996	0.0475
SOS2	0.83	0.563	1.22	0.344
ARHGAP5	0.764	0.574	1.02	0.0655
PRDM1	0.892	0.693	1.15	0.377
EXOC5	0.792	0.541	1.16	0.229
GIMAP8	0.872	0.653	1.17	0.355
MAP3K5	0.941	0.661	1.34	0.735
ZNF292	1.03	0.709	1.5	0.871
VCAM1	0.946	0.76	1.18	0.615
GOLGA4	0.802	0.615	1.04	0.102
BAZ2A	0.798	0.547	1.17	0.243
KLF7	0.981	0.75	1.28	0.888
DAAM1	0.884	0.598	1.31	0.535
PARD3B	0.768	0.546	1.08	0.13
BAZ2B	0.794	0.543	1.16	0.237
PRRC2C	0.78	0.554	1.1	0.155
SYT11	0.901	0.705	1.15	0.405
ATRX	0.904	0.653	1.25	0.544
NR3C1	0.951	0.731	1.24	0.709
WDR44	0.857	0.6	1.22	0.395
ZFP36L1	0.92	0.676	1.25	0.597
ZNF106	0.8	0.58	1.1	0.174
TOP2B	0.774	0.575	1.04	0.0909
GOLM2	0.988	0.68	1.44	0.951
N4BP2	0.744	0.516	1.07	0.113
ACTR2	0.843	0.589	1.2	0.348
KDM3A	1.03	0.67	1.59	0.888
TUT7	0.911	0.604	1.37	0.656
KLF6	0.773	0.552	1.08	0.133
MAP1A	0.971	0.745	1.27	0.831
QKI	0.905	0.689	1.19	0.469
LAMC1	0.851	0.618	1.17	0.324
CALD1	1.04	0.866	1.24	0.703
JMY	0.753	0.512	1.11	0.149
OSBPL8	0.947	0.694	1.29	0.731
LPP	0.912	0.635	1.31	0.616
MAF	0.946	0.732	1.22	0.669
GIMAP4	0.955	0.755	1.21	0.697
CCR8	0.603	0.397	0.917	0.0181
MYOF	1.01	0.774	1.31	0.954
MCC	0.957	0.669	1.37	0.812
CRYBG3	0.844	0.608	1.17	0.311
HMCN1	0.851	0.587	1.23	0.396
PHF3	0.842	0.576	1.23	0.373
CYRIA	0.927	0.694	1.24	0.608
ANKRD50	0.759	0.532	1.08	0.129
EOGT	0.762	0.532	1.09	0.136
TOR1AIP1	0.827	0.567	1.21	0.322
PHLDB2	1	0.755	1.33	0.985
FRMD6	1	0.786	1.28	0.98
C5orf51	0.986	0.675	1.44	0.943
GNB4	0.985	0.749	1.29	0.912
RAB30	0.852	0.594	1.22	0.384
PTPRC	0.862	0.707	1.05	0.141
TJP1	0.894	0.642	1.25	0.51
KLF9	0.893	0.698	1.14	0.366
AKAP9	0.888	0.619	1.27	0.519
CDK14	1.04	0.799	1.36	0.757
A2M	0.918	0.746	1.13	0.418
F2R	0.916	0.719	1.17	0.479
BIRC2	0.779	0.546	1.11	0.168
SAMD9L	0.903	0.724	1.13	0.368
ITGA1	0.935	0.684	1.28	0.674
ZNF521	0.984	0.727	1.33	0.919
DPYD	0.946	0.735	1.22	0.667
SGCB	0.799	0.582	1.1	0.165
CD2AP	0.891	0.674	1.18	0.417
KCTD9	0.728	0.538	0.984	0.0393
ITGA4	0.872	0.652	1.17	0.359
SEC24A	0.78	0.563	1.08	0.136
PKN2	0.732	0.551	0.972	0.0312
BCLAF1	0.806	0.588	1.1	0.179
INHBA	1.01	0.844	1.2	0.934
STAG1	0.814	0.576	1.15	0.246
RBM25	0.937	0.654	1.34	0.723
EIF4E3	0.983	0.713	1.35	0.914
NOTCH2	0.785	0.557	1.11	0.166
PHIP	0.836	0.586	1.19	0.322
CWC22	0.934	0.664	1.31	0.695
RAI14	1.11	0.851	1.45	0.442
WASHC4	0.906	0.643	1.28	0.572
GIMAP7	0.882	0.684	1.14	0.334
NIBAN1	0.92	0.725	1.17	0.494
GPRASP1	1.12	0.765	1.65	0.555
ADGRF5	0.93	0.72	1.2	0.577
ARFGAP3	0.766	0.528	1.11	0.159
PIK3C2A	0.792	0.583	1.08	0.138
FILIP1L	1.05	0.842	1.32	0.653
RBBP6	0.896	0.614	1.31	0.57
TCAF1	0.819	0.56	1.2	0.303
COL6A3	0.952	0.807	1.12	0.562
FBN1	0.933	0.781	1.12	0.448
MDFIC	1.03	0.823	1.29	0.787
ZNF770	0.869	0.661	1.14	0.317
NCOA2	0.831	0.58	1.19	0.314
CD93	0.903	0.725	1.12	0.363
FBXL7	0.953	0.708	1.28	0.749
VSTM4	0.919	0.677	1.25	0.589
MFAP3	0.706	0.501	0.993	0.0457
RASA2	0.936	0.668	1.31	0.702
RANBP2	0.865	0.641	1.17	0.34
ARRDC4	0.931	0.724	1.2	0.579
CYP7B1	0.879	0.646	1.19	0.41
CASP8AP2	0.8	0.553	1.16	0.238
KAT2B	0.784	0.582	1.05	0.108
ERC1	0.718	0.503	1.03	0.0697
ICE1	0.822	0.565	1.2	0.308
LYSMD3	0.799	0.588	1.08	0.15
RIOK3	0.959	0.671	1.37	0.819
PGM2L1	0.88	0.664	1.17	0.377
ANTXR2	0.948	0.708	1.27	0.717
RECQL	0.827	0.618	1.11	0.202
FAM107B	0.871	0.68	1.11	0.272
PPIG	0.898	0.633	1.27	0.545
JAZF1	1.1	0.798	1.53	0.552
AMOTL1	0.957	0.748	1.22	0.727
RAB27B	0.968	0.791	1.18	0.752
LCP1	0.908	0.756	1.09	0.301
MYCT1	0.932	0.684	1.27	0.656
DNAJB4	0.791	0.585	1.07	0.129
ATP6V1B2	0.668	0.471	0.947	0.0235
MITF	0.959	0.718	1.28	0.779
LTBP2	0.967	0.787	1.19	0.748
GAS7	0.945	0.742	1.2	0.65
PLXNC1	0.882	0.66	1.18	0.396
ARL13B	0.863	0.588	1.27	0.452
KCTD12	0.965	0.812	1.15	0.684
KIAA1109	0.69	0.482	0.99	0.0437
PALM2AKAP2	1.03	0.779	1.35	0.848
CPEB4	0.767	0.538	1.09	0.144
CEP350	0.754	0.517	1.1	0.144
APC	0.737	0.536	1.01	0.06
RAPGEF2	0.71	0.497	1.01	0.0602
CRISPLD2	1.01	0.824	1.24	0.913
HCLS1	0.883	0.701	1.11	0.293
UBXN4	0.888	0.611	1.29	0.531
ITPRIP	0.994	0.728	1.36	0.969
ZNF638	0.938	0.661	1.33	0.721
ZC3H13	0.91	0.677	1.22	0.532
TRIB2	1.02	0.815	1.27	0.877
IBTK	0.779	0.56	1.08	0.137
DENND5A	0.988	0.734	1.33	0.935
GABPA	0.823	0.594	1.14	0.244
ERG	0.945	0.689	1.3	0.724
CSF1	0.874	0.659	1.16	0.349
SGCD	0.981	0.744	1.29	0.891
KIAA1671	0.718	0.513	1.01	0.0539
B3GNT5	0.992	0.692	1.42	0.963
DOCK2	0.806	0.6	1.08	0.151
FAT4	0.735	0.501	1.08	0.114
PTPN12	1.07	0.733	1.55	0.737
OSMR	0.954	0.769	1.18	0.671
FNDC3B	0.84	0.592	1.19	0.327
CD84	0.843	0.642	1.11	0.218
RNF144A	0.884	0.68	1.15	0.357
OLFML1	0.895	0.684	1.17	0.421
TNFAIP3	0.813	0.615	1.07	0.145
NR2F2	0.917	0.665	1.26	0.596
RIF1	0.886	0.622	1.26	0.505
COX8A	1.01	0.711	1.44	0.941
RCSD1	0.844	0.616	1.16	0.291
ATP5ME	1.13	0.893	1.44	0.301
UBE2Q2	0.902	0.657	1.24	0.527
KTN1	0.877	0.624	1.23	0.449
SMARCA1	1.01	0.816	1.24	0.948
SVIL	0.806	0.58	1.12	0.199
ARID5B	0.983	0.698	1.38	0.92
VCAN	0.955	0.799	1.14	0.611
ST8SIA4	0.911	0.658	1.26	0.572
TGFBR1	1.04	0.737	1.47	0.816
TRANK1	0.759	0.558	1.03	0.0791
NFAT5	0.839	0.623	1.13	0.249
AKT3	1.1	0.821	1.47	0.531
CDH11	0.982	0.802	1.2	0.858
PMP22	0.967	0.754	1.24	0.789
SSPN	0.968	0.723	1.3	0.827
CYBB	0.852	0.711	1.02	0.0831
UNC5B	0.943	0.728	1.22	0.653
SMC5	0.842	0.612	1.16	0.291
APOL6	0.788	0.579	1.07	0.131
MIER1	0.728	0.518	1.02	0.067
PRKAA1	0.838	0.592	1.19	0.318
SMC3	0.933	0.656	1.33	0.699
LIX1L	0.993	0.735	1.34	0.962
C20orf194	0.923	0.66	1.29	0.639
FAM133B	0.953	0.646	1.41	0.81
COL8A1	1.02	0.868	1.21	0.781
RBM43	0.779	0.536	1.13	0.188
ANTXR1	1	0.855	1.17	0.99
CLIC4	1.02	0.81	1.27	0.894
WNK1	0.91	0.666	1.24	0.555
SAMSN1	0.859	0.661	1.12	0.257
TMEM140	0.937	0.695	1.26	0.668
BLOC1S1	1.2	0.961	1.51	0.106
ZNF146	0.761	0.563	1.03	0.0743
STON1	0.956	0.698	1.31	0.779
ADAMTS1	0.95	0.758	1.19	0.654
RNF125	0.902	0.684	1.19	0.466
RFTN1	0.996	0.769	1.29	0.975
RAB31	0.993	0.83	1.19	0.939
REEP3	0.768	0.542	1.09	0.138
KIRREL1	0.982	0.778	1.24	0.877
CFH	0.927	0.746	1.15	0.495
GBP2	0.833	0.652	1.07	0.147
TNFSF13B	0.934	0.736	1.19	0.575
MYH9	0.616	0.429	0.884	0.00868
PECAM1	0.931	0.739	1.17	0.548
COL14A1	0.89	0.727	1.09	0.26
EGR2	0.98	0.792	1.21	0.854
JAM3	0.96	0.726	1.27	0.776
RNF138	0.74	0.524	1.05	0.0884
GABARAPL1	0.824	0.624	1.09	0.174
MRPL2	1.16	0.908	1.48	0.235
CLMP	0.963	0.778	1.19	0.731
UBE4A	0.719	0.519	0.995	0.0469
AKAP12	1.01	0.864	1.18	0.888
ARHGAP30	0.853	0.67	1.09	0.196
NIN	1.09	0.769	1.55	0.626
TNS3	0.881	0.644	1.2	0.427
TNS1	1.01	0.843	1.21	0.903
LRRC58	1.06	0.729	1.53	0.774
TTC3	0.875	0.609	1.26	0.47
XYLT1	0.808	0.577	1.13	0.215
MXRA5	0.898	0.754	1.07	0.226
SULF1	0.997	0.862	1.15	0.973
C14orf132	0.97	0.708	1.33	0.847
CHST15	0.999	0.791	1.26	0.992
KDR	0.885	0.671	1.17	0.388
UHMK1	0.825	0.595	1.15	0.251
NDUFA11	1.23	0.937	1.61	0.136
ARL4C	1.04	0.848	1.27	0.714
CALU	1.04	0.746	1.46	0.802
TENT5A	0.795	0.594	1.06	0.121
CUL5	0.79	0.565	1.11	0.169
COL12A1	0.929	0.78	1.11	0.413
MED13	0.694	0.504	0.956	0.0253
LCP2	0.883	0.693	1.13	0.318
MRPL12	1.12	0.874	1.45	0.361
COL5A2	0.971	0.815	1.16	0.741
NUFIP2	0.813	0.58	1.14	0.229
ATP10D	0.596	0.427	0.831	0.00226
GPC6	0.996	0.786	1.26	0.972
SAMD9	0.903	0.727	1.12	0.36
NAP1L3	0.967	0.673	1.39	0.858
ATP5MF	1.41	1.07	1.85	0.0156
RUNX1	0.851	0.591	1.22	0.384
NDUFS7	1.09	0.843	1.4	0.522
LTBP1	0.983	0.789	1.23	0.881
SLFN11	1.04	0.818	1.32	0.753
ZNF644	0.659	0.472	0.92	0.0143
GEM	1.02	0.809	1.3	0.843
BTK	0.911	0.675	1.23	0.541
CXCR4	0.916	0.759	1.11	0.36
NUCB2	0.856	0.616	1.19	0.353
CLIC2	0.899	0.694	1.17	0.424
SLC4A7	0.756	0.554	1.03	0.0772
MIA3	0.707	0.496	1.01	0.0551
FAM114A1	0.808	0.571	1.14	0.23
IGFBP5	0.975	0.833	1.14	0.747
FERMT2	1.02	0.816	1.27	0.868
SLA	0.883	0.69	1.13	0.326
TIMP2	1	0.826	1.22	0.97
SLIT2	0.938	0.707	1.24	0.657
UQCC3	1.18	0.873	1.59	0.285
UTRN	0.784	0.605	1.02	0.0649
TGOLN2	0.806	0.574	1.13	0.215
YES1	1.01	0.715	1.44	0.939
TEK	0.87	0.655	1.16	0.335
S1PR1	0.95	0.735	1.23	0.695
IL10RA	0.852	0.666	1.09	0.204
DNAJC10	0.731	0.527	1.02	0.0617
PRRX1	1.03	0.858	1.24	0.738
ABCA1	0.873	0.658	1.16	0.345
C1S	0.989	0.832	1.18	0.903
PCM1	0.77	0.566	1.05	0.096
ZBTB41	0.806	0.57	1.14	0.223
TSPYL5	0.981	0.723	1.33	0.902
ARHGAP25	0.852	0.611	1.19	0.343
BCL6B	0.979	0.738	1.3	0.883
MRPL41	1.26	0.929	1.7	0.138
BDP1	0.783	0.559	1.1	0.154
CLIP4	0.95	0.666	1.35	0.775
ADGRL4	0.963	0.735	1.26	0.785
WWTR1	1.05	0.842	1.31	0.665
CCDC8	1.08	0.843	1.39	0.533
CACNA2D1	1.08	0.776	1.49	0.664
KANK2	0.987	0.715	1.36	0.935
CCSER2	0.836	0.599	1.17	0.29
P4HA1	1.16	0.88	1.53	0.292
HOOK3	0.963	0.678	1.37	0.833
CSF2RB	0.844	0.683	1.04	0.119
NCKAP1L	0.868	0.671	1.12	0.281
RASSF8	0.923	0.697	1.22	0.574
KMT2D	0.849	0.609	1.18	0.333
MED1	0.814	0.602	1.1	0.182
MMP14	0.952	0.744	1.22	0.693
NRP2	1.01	0.792	1.28	0.958
SLC2A3	1.1	0.904	1.33	0.355
NRIP1	0.791	0.574	1.09	0.151
GPR183	0.916	0.754	1.11	0.377
PDGFC	0.968	0.763	1.23	0.789
BZW1	0.826	0.579	1.18	0.289
CXorf21	0.812	0.579	1.14	0.228
RGS1	0.98	0.816	1.18	0.83
SDCBP	0.944	0.679	1.31	0.729
FGL2	0.864	0.701	1.07	0.174
FRY	0.733	0.504	1.07	0.104
PIK3CD	0.953	0.728	1.25	0.73
FKBP7	0.886	0.616	1.28	0.517
CYBRD1	1.01	0.834	1.21	0.95
APBB1IP	0.916	0.712	1.18	0.496
FNDC1	0.978	0.844	1.13	0.768
PDGFRB	0.985	0.802	1.21	0.887
SORCS2	0.808	0.579	1.13	0.212
VASH1	0.848	0.623	1.16	0.298
UFL1	0.818	0.591	1.13	0.223
CALCRL	0.939	0.735	1.2	0.611
FGFR1	0.87	0.67	1.13	0.292
MSRB3	0.997	0.816	1.22	0.978
KLHL6	0.823	0.584	1.16	0.265
EHD3	0.872	0.638	1.19	0.394
ZHX1	0.892	0.639	1.24	0.499
SPRED1	0.922	0.68	1.25	0.598
RBMS1	1.01	0.799	1.28	0.916
ASAP1	1.02	0.769	1.34	0.912
CHST11	1.02	0.812	1.29	0.836
SMC6	0.795	0.557	1.13	0.206
CAVIN1	1.03	0.819	1.29	0.819
PXDN	0.98	0.792	1.21	0.849
TCEAL3	1.04	0.783	1.38	0.792
GUCY1A1	0.928	0.737	1.17	0.523
SVEP1	0.882	0.644	1.21	0.431
TLR1	0.826	0.594	1.15	0.255
MRAS	1.02	0.789	1.33	0.862
SMIM22	1.13	0.858	1.48	0.387
MCRIP2	1.06	0.729	1.55	0.755
COL5A1	0.994	0.827	1.19	0.945
C4orf48	1.15	0.954	1.38	0.145
VGLL3	1.01	0.749	1.37	0.937
TXNIP	1.02	0.807	1.28	0.886
CMKLR1	0.818	0.628	1.07	0.136
COL15A1	0.957	0.792	1.16	0.647
SLFN5	0.889	0.692	1.14	0.359
EVL	0.911	0.674	1.23	0.543
TRIM22	0.884	0.72	1.09	0.24
SH3PXD2B	0.818	0.6	1.12	0.206
CD86	0.911	0.726	1.14	0.419
CD34	0.888	0.666	1.19	0.422
GLIS2	0.999	0.777	1.28	0.993
CAVIN2	0.901	0.723	1.12	0.356
JUN	0.825	0.61	1.12	0.212
COL8A2	0.982	0.796	1.21	0.861
KCNE4	1.1	0.867	1.39	0.44
LMAN1	0.843	0.63	1.13	0.249
FBXO32	0.824	0.635	1.07	0.146
FSTL1	1.01	0.821	1.24	0.935
PSD3	0.792	0.566	1.11	0.172
BICC1	0.964	0.751	1.24	0.774
DPYSL3	0.973	0.818	1.16	0.759
KITLG	0.964	0.733	1.27	0.796
ADAMTS12	1	0.818	1.23	0.977
PPP4R2	0.854	0.613	1.19	0.352
SEC24D	0.821	0.611	1.1	0.189
PALMD	0.926	0.653	1.31	0.668
CHD1	0.804	0.592	1.09	0.161
PANK3	0.717	0.53	0.971	0.0318
FOXN2	0.868	0.609	1.24	0.432
TWF1	0.912	0.676	1.23	0.548
ABI3BP	1.01	0.743	1.36	0.971
BTG2	0.896	0.664	1.21	0.472
PTPN11	0.874	0.61	1.25	0.461
MS4A7	0.911	0.724	1.15	0.431
FGD5	0.858	0.657	1.12	0.263
NSRP1	0.951	0.662	1.37	0.785
PODXL	0.978	0.747	1.28	0.871
KIF13A	0.767	0.557	1.06	0.104
MNDA	0.884	0.725	1.08	0.218
RRM2B	0.842	0.621	1.14	0.269
BIN2	0.939	0.678	1.3	0.704
TBCEL	0.977	0.68	1.4	0.899
FYN	0.909	0.7	1.18	0.477
NID2	0.851	0.67	1.08	0.184
SERPING1	1.03	0.861	1.24	0.721
SORL1	0.733	0.548	0.978	0.035
SERPINB8	0.738	0.541	1.01	0.0564
MRC2	0.967	0.791	1.18	0.74
DENND4C	0.808	0.59	1.11	0.185
MPEG1	0.865	0.711	1.05	0.146
GLI1	0.946	0.698	1.28	0.721
IRAG1	0.997	0.795	1.25	0.98
COLEC12	0.975	0.766	1.24	0.833
JAM2	0.96	0.713	1.29	0.786
NAV1	0.953	0.703	1.29	0.756
MZT2B	1.34	0.974	1.85	0.072
KDM7A	0.968	0.682	1.38	0.857
CCDC80	0.998	0.84	1.19	0.979
TSHZ2	0.829	0.563	1.22	0.344
TMEM119	0.885	0.728	1.08	0.221
EPAS1	0.815	0.609	1.09	0.168
IKZF1	0.848	0.619	1.16	0.304
HSPG2	0.86	0.693	1.07	0.171
SARAF	0.686	0.474	0.991	0.0444
ZKSCAN1	0.933	0.674	1.29	0.679
HIP1	1.04	0.774	1.39	0.802
FPR3	0.913	0.766	1.09	0.309
LZTS1	1.04	0.786	1.39	0.765
GBP1	0.811	0.654	1.01	0.0564
COL4A2	0.982	0.773	1.25	0.882
PTAFR	0.897	0.726	1.11	0.315
AKAP11	0.948	0.71	1.27	0.72
PDGFRA	0.864	0.693	1.08	0.196
MAP1B	1.04	0.81	1.34	0.742
CLEC7A	0.846	0.657	1.09	0.197
MYH10	0.866	0.681	1.1	0.243
ARRDC3	0.818	0.62	1.08	0.154
MAFB	0.991	0.816	1.2	0.931
ARHGEF17	1.01	0.768	1.32	0.952
IMPACT	0.988	0.721	1.35	0.938
MAPK6	0.822	0.6	1.13	0.221
MOB1B	0.922	0.671	1.27	0.617
LHFPL6	1.05	0.816	1.36	0.689
RASSF5	1.01	0.776	1.3	0.962
CNTRL	0.903	0.624	1.31	0.589
RB1CC1	0.878	0.652	1.18	0.389
SPARCL1	1.03	0.866	1.22	0.739
PLCL2	0.879	0.658	1.17	0.382
SOGA1	1.06	0.8	1.41	0.675
CYYR1	0.975	0.735	1.29	0.863
COL4A1	0.98	0.784	1.22	0.86
ST13	0.765	0.542	1.08	0.127
CDC42EP3	1.07	0.772	1.48	0.683
PPP1R16B	0.806	0.605	1.07	0.138
GIMAP6	0.88	0.686	1.13	0.316
CCN4	0.969	0.787	1.19	0.768
VIM	1.04	0.832	1.31	0.71
TIGIT	0.769	0.547	1.08	0.13
CMTM3	1.07	0.839	1.35	0.604
BIRC3	0.913	0.733	1.14	0.419
USP12	0.96	0.712	1.29	0.79
HEYL	1.11	0.85	1.46	0.434
CD4	0.857	0.697	1.05	0.143
IL7R	0.851	0.699	1.04	0.11
PIK3AP1	0.931	0.75	1.16	0.522
EEA1	0.867	0.645	1.17	0.344
RND3	0.972	0.71	1.33	0.858
CCDC68	0.781	0.598	1.02	0.0704
RHOJ	0.987	0.75	1.3	0.927
CD109	0.982	0.807	1.2	0.859
DAPK1	1.16	0.958	1.4	0.128
TMOD2	0.895	0.663	1.21	0.467
GLT8D2	0.996	0.784	1.26	0.972
ECM2	0.959	0.72	1.28	0.773
GGT5	0.998	0.791	1.26	0.987
LATS2	0.973	0.729	1.3	0.856
NR1D2	0.934	0.675	1.29	0.682
DIP2C	0.857	0.632	1.16	0.319
CCR5	0.792	0.609	1.03	0.0818
TMEM45A	0.986	0.766	1.27	0.913
RARB	0.847	0.608	1.18	0.328
ANP32E	0.938	0.709	1.24	0.653
CCR1	0.88	0.707	1.1	0.254
FMC1	1.19	0.939	1.51	0.15
MMP19	0.955	0.758	1.2	0.697
TMED7	0.872	0.654	1.16	0.348
GPNMB	0.977	0.843	1.13	0.756
FGF7	0.993	0.782	1.26	0.952
MOXD1	0.92	0.739	1.14	0.454
RGS2	1.03	0.859	1.24	0.738
SLIT3	0.825	0.606	1.13	0.225
TAGAP	0.831	0.615	1.12	0.226
LY96	1.03	0.847	1.26	0.746
TNFSF4	0.948	0.732	1.23	0.685
GBP4	0.855	0.708	1.03	0.105
BOC	0.949	0.717	1.26	0.712
EGFR	0.955	0.679	1.34	0.79
CSF1R	0.878	0.72	1.07	0.195
THOC2	0.979	0.706	1.36	0.898
GJA1	1.01	0.811	1.27	0.91
ETV1	0.987	0.707	1.38	0.941
PRKAR2B	0.923	0.722	1.18	0.521
IER3IP1	1.1	0.738	1.64	0.644
LY6G6D	1.01	0.867	1.19	0.866
IFI16	0.993	0.817	1.21	0.946
SEPTIN7	1.08	0.74	1.57	0.695
NID1	0.947	0.751	1.19	0.644
PCDH7	1.08	0.809	1.44	0.608
PRKD1	0.976	0.733	1.3	0.87
FAM126A	1.2	0.87	1.65	0.269
ENDOG	1.12	0.911	1.37	0.291
C3AR1	0.914	0.745	1.12	0.392
EIF4EBP3	1.26	1.01	1.58	0.0427
SPART	0.904	0.702	1.16	0.432
SAMD4A	1.02	0.742	1.41	0.897
C1R	0.994	0.819	1.21	0.953
CD53	0.922	0.771	1.1	0.368
ITGA5	1.04	0.865	1.26	0.653
SEMA3G	0.904	0.68	1.2	0.485
BCAT1	1.03	0.807	1.32	0.799
NME1	1.03	0.747	1.43	0.844
TNXB	0.841	0.6	1.18	0.314
CYTIP	0.946	0.752	1.19	0.639
LSP1	0.881	0.691	1.12	0.308
MXRA7	0.904	0.702	1.16	0.434
DSP	0.883	0.629	1.24	0.47
MARCKS	1.25	0.855	1.81	0.253
EPHA3	0.891	0.641	1.24	0.491
SLC25A10	1.17	0.836	1.64	0.358
COMTD1	1.37	1.03	1.82	0.0304
DOCK5	0.769	0.539	1.1	0.147
CAV1	0.969	0.775	1.21	0.784
LAMA2	1.01	0.785	1.3	0.934
COL11A1	1	0.864	1.16	0.984
ITGAL	0.873	0.662	1.15	0.336
KLHL5	0.9	0.696	1.16	0.419
FAP	0.987	0.811	1.2	0.892
ADAM9	0.693	0.534	0.899	0.00572
CLIP3	1.09	0.834	1.42	0.539
RGL1	0.881	0.676	1.15	0.345
SNAI2	0.946	0.729	1.23	0.676
TMEM160	1.16	0.951	1.43	0.141
SGPP1	0.797	0.575	1.1	0.172
MMRN2	0.97	0.738	1.27	0.824
LGI2	1.14	0.841	1.55	0.396
RBBP8	0.959	0.68	1.35	0.811
AIF1	0.944	0.761	1.17	0.602
PLEKHO2	0.975	0.746	1.28	0.854
SSC5D	1.04	0.854	1.27	0.685
LILRB1	0.865	0.65	1.15	0.321
FBLN5	1	0.797	1.26	0.988
VEGFC	1.16	0.89	1.51	0.272
DDX58	0.823	0.616	1.1	0.188
HAVCR2	0.949	0.767	1.17	0.627
UBASH3B	0.885	0.657	1.19	0.421
FUT8	0.929	0.7	1.23	0.61
LAIR1	0.931	0.726	1.19	0.574
APOL3	0.812	0.639	1.03	0.0894
LIPA	0.861	0.646	1.15	0.305
JRKL	0.972	0.698	1.35	0.865
MIS18BP1	0.847	0.615	1.17	0.307
CDH5	0.908	0.696	1.18	0.476
DEK	0.932	0.673	1.29	0.674
SKIL	0.903	0.698	1.17	0.434
COL16A1	0.948	0.743	1.21	0.664
ROCK2	0.739	0.547	0.998	0.0487
LRRC32	1.1	0.864	1.4	0.439
ITGA2	0.774	0.585	1.03	0.074
PCMTD1	0.959	0.707	1.3	0.786
SLC1A3	0.964	0.757	1.23	0.764
CCDC69	0.811	0.64	1.03	0.0816
UQCR11	1.31	0.981	1.74	0.0672
MTUS1	0.71	0.525	0.96	0.0261
STAT1	0.814	0.629	1.05	0.115
FN1	1.01	0.886	1.15	0.899
SYNPO	0.89	0.662	1.2	0.439
WAS	0.928	0.723	1.19	0.56
AOC3	1.04	0.87	1.24	0.681
GSKIP	0.885	0.649	1.21	0.438
SEMA7A	0.999	0.801	1.25	0.995
BHLHE41	1.07	0.867	1.32	0.53
AEBP1	1.02	0.865	1.19	0.842
EDIL3	0.928	0.739	1.17	0.524
ANTKMT	1.19	0.895	1.57	0.235
NDUFB8	1.34	1.04	1.72	0.0239
PDCD1LG2	0.892	0.676	1.18	0.419
CNTNAP1	0.983	0.744	1.3	0.906
ITM2A	0.846	0.679	1.06	0.139
SLC24A3	0.988	0.791	1.23	0.917
DACT1	1.08	0.853	1.36	0.528
SRGN	0.941	0.796	1.11	0.473
ITGAM	0.883	0.71	1.1	0.264
CCN2	0.991	0.809	1.21	0.932
LACC1	0.864	0.643	1.16	0.333
EDEM3	0.87	0.64	1.18	0.375
GPR176	0.997	0.769	1.29	0.984
ARMCX1	1.03	0.806	1.32	0.806
POSTN	1.02	0.896	1.16	0.787
ATP9A	0.873	0.69	1.1	0.258
SELL	0.905	0.736	1.11	0.34
LUM	0.99	0.851	1.15	0.891
LSAMP	0.82	0.615	1.09	0.174
NCF2	0.973	0.808	1.17	0.771
PSIP1	0.814	0.599	1.11	0.188
FAM3C	1.1	0.773	1.57	0.593
LRRC15	0.962	0.794	1.17	0.691
SUZ12	0.774	0.574	1.04	0.0926
LXN	0.847	0.655	1.09	0.204
AHR	1.08	0.756	1.54	0.68
ANO6	0.808	0.598	1.09	0.166
GPX8	1.07	0.851	1.35	0.561
CHML	0.892	0.658	1.21	0.461
ENPP2	1.02	0.821	1.26	0.887
GREM1	1.02	0.887	1.18	0.758
PARP14	0.855	0.629	1.16	0.319
ADAM12	1.05	0.88	1.25	0.607
SEPTIN6	0.896	0.661	1.21	0.479
CTU1	1.24	0.943	1.64	0.123
PLEK	0.884	0.739	1.06	0.175
ADGRA2	0.962	0.764	1.21	0.745
DEPP1	1.03	0.838	1.26	0.799
SDC2	1.04	0.841	1.28	0.73
U2SURP	0.942	0.68	1.31	0.721
OGFRL1	0.819	0.595	1.13	0.221
EMILIN1	0.987	0.821	1.19	0.893
FIBIN	1.05	0.866	1.28	0.615
CRACD	0.809	0.625	1.05	0.109
NTM	1.06	0.857	1.31	0.594
MYLK	0.968	0.798	1.17	0.744
TPST1	1.01	0.78	1.3	0.967
ITPR2	0.84	0.657	1.07	0.165
EHD2	1.03	0.834	1.26	0.807
STC1	1.05	0.85	1.29	0.661
LRP1	0.816	0.623	1.07	0.141
OLFML2B	0.984	0.808	1.2	0.869
C1orf162	1.08	0.828	1.4	0.583
CD163	0.952	0.81	1.12	0.546
ANGPTL2	1.01	0.84	1.21	0.931
RUNX2	1.09	0.821	1.44	0.557
CLEC2B	0.981	0.754	1.28	0.886
GPR68	0.958	0.742	1.24	0.746
CYS1	1.07	0.79	1.44	0.676
P4HA3	1.11	0.851	1.45	0.44
PLK2	0.957	0.757	1.21	0.717
H3-3A	0.906	0.729	1.13	0.371
SMIM14	0.754	0.547	1.04	0.0849
PLA2G7	0.917	0.743	1.13	0.419
MMP2	1	0.859	1.17	0.963
THEMIS2	0.933	0.734	1.19	0.573
CHORDC1	0.966	0.691	1.35	0.839
LAMB2	0.8	0.592	1.08	0.146
MN1	1.1	0.827	1.48	0.5
HLA-DOA	0.93	0.772	1.12	0.443
FAS	0.782	0.597	1.03	0.0753
COL3A1	0.967	0.832	1.12	0.66
ABHD2	0.88	0.684	1.13	0.319
THBD	0.896	0.694	1.16	0.399
DCHS1	0.897	0.689	1.17	0.418
FCGR3A	0.976	0.837	1.14	0.756
OLR1	0.986	0.82	1.19	0.88
ARNTL2	0.851	0.631	1.15	0.292
COL1A2	0.976	0.836	1.14	0.763
SPOCK1	1.09	0.93	1.29	0.277
LY86	0.965	0.754	1.24	0.779
EFEMP1	1.01	0.856	1.19	0.901
HLA-DQA1	0.932	0.785	1.11	0.423
SERPINF1	1.05	0.857	1.28	0.657
TGFBR2	0.971	0.711	1.33	0.854
ZNF469	0.976	0.742	1.28	0.861
RAB5IF	1.12	0.976	1.28	0.106
CXCL12	0.949	0.762	1.18	0.639
ADA2	0.907	0.743	1.11	0.335
PRR7	1.11	0.859	1.44	0.424
PER1	0.973	0.732	1.29	0.848
PRAP1	1.28	1.04	1.58	0.0189
PRELID1	1.07	0.764	1.51	0.681
CLEC5A	0.908	0.687	1.2	0.5
NOTCH3	1.02	0.811	1.28	0.867
PBX1	1	0.75	1.33	0.998
IL2RB	0.877	0.704	1.09	0.239
EMP1	0.914	0.739	1.13	0.407
CCN1	1.01	0.842	1.2	0.942
ROMO1	1.04	0.791	1.37	0.774
CFAP126	0.806	0.617	1.05	0.114
ITGA11	1.02	0.838	1.23	0.877
SMC4	0.946	0.708	1.27	0.709
LILRB4	0.894	0.728	1.1	0.284
C12orf57	1.11	0.883	1.38	0.383
TMEM238	1.02	0.824	1.26	0.865
CTSK	0.948	0.775	1.16	0.605
PDF	1.18	0.939	1.48	0.155
CHST3	1.1	0.858	1.42	0.447
ANXA1	0.947	0.77	1.17	0.61
MRC1	0.901	0.75	1.08	0.264
ITGB2	0.909	0.761	1.09	0.291
DPM3	1.02	0.753	1.38	0.897
DYSF	0.947	0.723	1.24	0.691
ARMCX2	1.16	0.918	1.48	0.21
SIGLEC10	0.962	0.746	1.24	0.766
GUCY1B1	1.03	0.814	1.3	0.82
FRYL	0.701	0.515	0.954	0.0239
IL2RA	0.917	0.709	1.19	0.512
DIO2	0.848	0.652	1.1	0.221
GBP5	0.87	0.691	1.09	0.235
DDX60	0.832	0.656	1.06	0.13
SPN	0.814	0.61	1.09	0.163
LIMA1	0.998	0.736	1.35	0.991
UCHL3	1.41	1.01	1.96	0.0424
THBS2	0.977	0.858	1.11	0.72
MAP7D3	0.946	0.726	1.23	0.679
PRDM8	1.04	0.817	1.33	0.737
ATP5F1D	1.07	0.774	1.49	0.67
CRISPLD1	1.1	0.814	1.48	0.544
EGR1	0.949	0.786	1.15	0.586
ENO2	1.08	0.875	1.33	0.486
B2M	0.931	0.703	1.23	0.616
HCK	0.878	0.713	1.08	0.221
PPP1R12B	0.84	0.64	1.1	0.211
WWC2	0.93	0.69	1.25	0.632
SLC41A2	0.912	0.684	1.22	0.534
FGR	0.933	0.749	1.16	0.534
ST6GALNAC5	1.08	0.815	1.43	0.599
MS4A6A	0.917	0.74	1.14	0.426
SHROOM4	0.946	0.74	1.21	0.658
FCGR2A	0.916	0.74	1.13	0.418
TCF12	0.93	0.691	1.25	0.635
NME2	1.14	0.945	1.38	0.168
THBS1	0.957	0.789	1.16	0.66
MSR1	0.983	0.808	1.2	0.861
MS4A4A	0.961	0.78	1.18	0.71
NDUFA13	1.19	0.92	1.53	0.187
TOMM5	1.17	0.918	1.49	0.205
ALCAM	0.87	0.681	1.11	0.269
AGR2	0.95	0.803	1.12	0.548
UBE2E2	1.25	0.979	1.59	0.0738
TGFB3	1.02	0.839	1.25	0.815
AXL	1	0.807	1.24	0.986
GASK1B	1.1	0.895	1.36	0.356
NLGN2	1.12	0.856	1.46	0.411
ITGBL1	1.02	0.804	1.28	0.897
COL18A1	1.04	0.832	1.29	0.752
FNBP1	1.14	0.867	1.49	0.352
LY6G6F-LY6G6D	1.04	0.849	1.28	0.701
IFIT5	0.843	0.628	1.13	0.254
SASH3	0.853	0.685	1.06	0.157
C3	0.938	0.816	1.08	0.365
ASCL2	0.98	0.839	1.14	0.794
AL135905.2	1.26	0.957	1.67	0.0985
ITGAX	0.927	0.75	1.15	0.482
DCN	0.952	0.816	1.11	0.536
MIF	1.12	0.853	1.46	0.422
MCUB	0.871	0.652	1.16	0.349
GOLT1B	0.963	0.683	1.36	0.831
CERS6	0.781	0.583	1.05	0.098
SMIM10	1.1	0.865	1.41	0.427
TC2N	0.877	0.662	1.16	0.36
CELF2	0.871	0.685	1.11	0.259
TRIM7	1.08	0.876	1.33	0.471
PRELP	1.08	0.92	1.26	0.363
GPR34	0.882	0.688	1.13	0.324
TIMP3	1	0.837	1.2	0.994
SLAMF8	0.851	0.659	1.1	0.215
ASPHD2	0.779	0.602	1.01	0.0578
TIE1	0.982	0.754	1.28	0.896
LBH	1.04	0.824	1.31	0.739
SLC16A2	0.96	0.744	1.24	0.755
ZCCHC24	0.956	0.78	1.17	0.666
SERTAD4	0.895	0.667	1.2	0.462
CADPS2	0.789	0.577	1.08	0.137
TMEM47	1.05	0.85	1.3	0.649
CD69	0.849	0.652	1.11	0.224
KDELR3	1.09	0.835	1.43	0.523
MXD1	0.905	0.685	1.2	0.484
ADGRG6	0.925	0.75	1.14	0.469
DKK3	0.969	0.766	1.23	0.793
SLC6A6	0.817	0.654	1.02	0.0743
MTFP1	1.06	0.782	1.43	0.716
SH3BGRL	1.04	0.807	1.34	0.755
RCAN2	1.1	0.832	1.44	0.516
APOL4	0.932	0.745	1.16	0.534
LOX	1.07	0.877	1.3	0.519
SYTL2	0.867	0.673	1.12	0.27
ASPN	1.06	0.923	1.23	0.388
NEDD9	0.79	0.62	1.01	0.0574
CRLS1	1.15	0.878	1.51	0.308
P2RY13	0.771	0.572	1.04	0.0895
LAPTM5	0.96	0.799	1.15	0.664
IGSF6	0.862	0.664	1.12	0.264
CD55	0.982	0.798	1.21	0.862
ENGASE	0.881	0.686	1.13	0.318
C4B	0.853	0.608	1.2	0.358
ARHGAP23	0.991	0.761	1.29	0.947
LILRB2	0.878	0.691	1.12	0.287
AASS	1.13	0.83	1.55	0.429
TRPV2	0.906	0.7	1.17	0.454
ITGB8	0.84	0.629	1.12	0.235
EXOSC4	1.08	0.791	1.46	0.64
CALHM2	0.982	0.748	1.29	0.895
TMCC3	0.786	0.616	1	0.0541
GJA5	1	0.775	1.29	0.996
STOM	1.04	0.823	1.32	0.724
PAM	0.989	0.748	1.31	0.936
SORBS1	0.898	0.719	1.12	0.342
BLVRA	0.954	0.761	1.19	0.681
ERRFI1	0.993	0.763	1.29	0.958
PCDH18	0.843	0.661	1.08	0.171
RERG	0.933	0.715	1.22	0.613
COL6A1	1.01	0.836	1.23	0.901
CPED1	0.87	0.656	1.15	0.332
RASSF6	0.768	0.564	1.05	0.0946
TP53INP2	0.886	0.688	1.14	0.351
FCER1G	0.993	0.827	1.19	0.941
QPRT	0.983	0.851	1.13	0.812
RNF213	0.774	0.577	1.04	0.0876
GALNT7	0.804	0.599	1.08	0.147
CDKN2B	0.934	0.746	1.17	0.555
RAB11FIP1	0.857	0.685	1.07	0.18
OAS2	0.975	0.821	1.16	0.775
VWF	0.949	0.772	1.17	0.621
TCEAL7	1.08	0.826	1.41	0.581
ROBO1	0.89	0.724	1.09	0.27
NFATC2	0.949	0.744	1.21	0.676
COL10A1	1.03	0.911	1.16	0.645
LRRC25	0.873	0.682	1.12	0.278
STK38L	0.842	0.628	1.13	0.251
ISM1	1.1	0.879	1.37	0.414
EGR3	0.951	0.77	1.18	0.643
FLNA	0.911	0.747	1.11	0.355
ADAMTS2	0.979	0.822	1.17	0.812
PLN	1.04	0.878	1.23	0.665
PXMP2	1.31	0.991	1.74	0.058
GFPT2	1.07	0.885	1.29	0.497
CD37	0.959	0.764	1.2	0.722
TNC	0.979	0.849	1.13	0.774
SYNDIG1	1.08	0.846	1.38	0.535
VNN2	0.782	0.595	1.03	0.0779
RGS16	1.07	0.853	1.35	0.55
SPATA25	0.984	0.774	1.25	0.898
PDE4B	0.889	0.679	1.16	0.392
MMRN1	0.916	0.698	1.2	0.525
TNNC2	1.04	0.927	1.18	0.481
RNF43	0.907	0.735	1.12	0.365
PTN	0.949	0.746	1.21	0.672
SYDE1	1.08	0.83	1.4	0.577
COL5A3	1.01	0.808	1.26	0.944
SPOCK2	0.963	0.76	1.22	0.755
CYP1B1	1.01	0.823	1.24	0.924
PTGER2	0.86	0.701	1.06	0.15
IFIT2	0.858	0.669	1.1	0.229
GFI1	0.787	0.591	1.05	0.102
BCL2A1	0.959	0.804	1.14	0.646
SKAP2	0.911	0.686	1.21	0.521
MEDAG	0.994	0.821	1.2	0.951
KLF12	0.928	0.696	1.24	0.609
CAV2	1.05	0.811	1.36	0.714
CPA3	0.909	0.775	1.07	0.239
C5AR1	0.957	0.776	1.18	0.681
CD274	0.807	0.593	1.1	0.174
ANOS1	1.01	0.815	1.25	0.937
ELOVL7	0.865	0.684	1.1	0.23
CD200	0.802	0.638	1.01	0.0588
CD300A	0.972	0.769	1.23	0.808
NCOA7	0.8	0.62	1.03	0.0851
HLA-DPA1	0.965	0.822	1.13	0.668
SERPINE1	1.08	0.927	1.26	0.322
NR4A2	0.86	0.679	1.09	0.212
CTHRC1	1.04	0.891	1.21	0.621
SGK1	0.81	0.62	1.06	0.122
SCG2	1.12	0.914	1.38	0.269
SPI1	0.916	0.746	1.12	0.398
F13A1	1	0.852	1.18	0.997
HAPLN3	1.02	0.836	1.25	0.836
OXCT1	0.773	0.626	0.953	0.0158
SELPLG	1.01	0.81	1.26	0.917
RABAC1	1.13	0.868	1.48	0.358
MFGE8	0.997	0.799	1.24	0.981
ANO1	1.03	0.855	1.23	0.776
HPSE	0.891	0.671	1.18	0.427
DOK2	0.878	0.694	1.11	0.278
USP18	0.814	0.634	1.04	0.106
PDGFRL	0.948	0.74	1.21	0.672
FAM20C	1.04	0.826	1.31	0.734
OMD	0.963	0.722	1.28	0.796
DCBLD2	1.11	0.87	1.42	0.395
GCHFR	1.28	0.961	1.69	0.092
CSGALNACT1	0.849	0.623	1.16	0.298
ATP8A1	0.809	0.629	1.04	0.1
CXCL13	0.905	0.775	1.06	0.203
SPARC	1.02	0.848	1.24	0.811
IGFBP3	1.19	0.955	1.48	0.122
ELN	1.04	0.868	1.25	0.655
MEOX2	1.05	0.8	1.37	0.746
RPS10	1.36	1.1	1.67	0.00442
XAF1	0.958	0.737	1.24	0.745
HLA-DRA	0.912	0.777	1.07	0.263
CCDC85B	1.39	1.09	1.78	0.00775
FAXDC2	0.986	0.771	1.26	0.913
TPGS1	1.17	0.906	1.5	0.232
FBLN1	0.991	0.845	1.16	0.907
GAS1	1.04	0.886	1.21	0.651
GPR143	0.901	0.769	1.06	0.197
CHAC2	0.865	0.647	1.16	0.326
NACA2	1.16	0.921	1.46	0.207
PLAGL2	0.81	0.634	1.04	0.0935
PODN	1.03	0.843	1.26	0.762
DPYSL2	0.835	0.651	1.07	0.156
COL1A1	0.996	0.858	1.16	0.959
ADAMTS4	1.09	0.873	1.35	0.456
ULBP2	1.1	0.896	1.34	0.37
SYNPO2	0.948	0.782	1.15	0.588
MFAP5	1.02	0.847	1.22	0.862
R3HDML	0.909	0.744	1.11	0.351
NUDT8	1.06	0.811	1.39	0.663
EPHA4	0.82	0.638	1.05	0.12
BGN	1.09	0.922	1.3	0.304
AHNAK2	0.998	0.818	1.22	0.982
LYVE1	0.891	0.683	1.16	0.396
DUSP4	0.996	0.856	1.16	0.964
STAB1	0.929	0.731	1.18	0.549
MFAP4	1	0.865	1.17	0.957
LMOD1	1	0.85	1.18	0.989
TPBG	1.05	0.836	1.32	0.675
TAX1BP3	1.2	0.924	1.56	0.172
EPB41L2	0.755	0.583	0.979	0.0339
CD2	0.904	0.741	1.1	0.324
TNFAIP6	1.02	0.855	1.22	0.802
ESF1	0.954	0.731	1.24	0.726
ACSL4	0.929	0.723	1.19	0.566
POFUT1	0.825	0.634	1.07	0.152
GYPC	0.992	0.764	1.29	0.951
PDXP	1.28	0.956	1.71	0.0969
PTGIS	1.04	0.863	1.25	0.681
FMOD	0.912	0.769	1.08	0.286
ADAM19	0.907	0.72	1.14	0.404
DUSP1	0.888	0.724	1.09	0.255
RDX	0.908	0.731	1.13	0.387
ZBTB10	0.946	0.745	1.2	0.647
CCR7	0.819	0.63	1.06	0.135
SLC37A2	0.905	0.725	1.13	0.379
PDPN	0.981	0.816	1.18	0.841
APOL1	0.923	0.767	1.11	0.395
TACC1	0.89	0.7	1.13	0.342
TCEAL9	1.06	0.835	1.35	0.622
RSPO3	0.991	0.779	1.26	0.942
CXCL9	0.943	0.823	1.08	0.397
STARD4	0.825	0.63	1.08	0.163
COL6A2	0.984	0.818	1.18	0.863
TSPAN13	1.04	0.795	1.36	0.772
NXN	1.07	0.871	1.32	0.516
PILRA	0.944	0.756	1.18	0.607
MAN1A1	0.975	0.759	1.25	0.846
HLA-DPB1	0.912	0.758	1.1	0.327
FBLN2	0.96	0.823	1.12	0.601
SEMA5A	0.896	0.723	1.11	0.316
HSPB8	1.01	0.836	1.22	0.905
LOXL2	1.01	0.8	1.27	0.945
PELI2	0.95	0.725	1.24	0.711
ALOX5AP	0.905	0.731	1.12	0.356
SLAMF7	0.88	0.724	1.07	0.2
SNX10	0.915	0.708	1.18	0.5
RGS5	1.05	0.849	1.3	0.647
C1QA	1	0.837	1.2	0.964
A4GALT	1.11	0.879	1.4	0.385
CLDN3	1.12	0.866	1.45	0.385
PCBP1	1.14	0.945	1.38	0.169
SOCS3	1.04	0.848	1.28	0.707
FHL1	0.972	0.794	1.19	0.781
SLC2A8	0.83	0.607	1.14	0.244
SOAT1	0.894	0.689	1.16	0.397
BEX4	1.03	0.859	1.23	0.76
HSD11B1	0.933	0.765	1.14	0.497
GALNT5	0.883	0.706	1.1	0.277
DAPP1	0.852	0.67	1.08	0.192
IL1RN	0.926	0.792	1.08	0.338
HK3	0.889	0.714	1.11	0.294
TENT5C	0.832	0.666	1.04	0.105
CCL2	1.01	0.842	1.22	0.877
APLNR	0.858	0.687	1.07	0.175
ADAT3	1	0.755	1.33	0.985
GNG4	1.07	0.948	1.2	0.281
PPP1R3C	0.992	0.75	1.31	0.956
CCL5	0.916	0.77	1.09	0.326
F12	1.1	0.847	1.43	0.469
TREM1	0.961	0.766	1.21	0.731
PDLIM3	1.01	0.808	1.26	0.938
SPON1	1.01	0.873	1.16	0.916
AMIGO2	1.1	0.885	1.37	0.386
FOSB	0.922	0.792	1.07	0.3
PLOD2	1	0.792	1.27	0.969
SALL4	1.1	0.872	1.38	0.43
OGN	0.916	0.712	1.18	0.492
NCR3LG1	0.859	0.682	1.08	0.196
CPXM2	0.995	0.815	1.21	0.958
ICAM1	0.909	0.731	1.13	0.393
RARRES1	1	0.858	1.17	1
CCL4	0.869	0.71	1.06	0.17
TUBA1A	0.949	0.75	1.2	0.666
RPS27AP5	1.21	0.956	1.53	0.112
ALOX5	0.996	0.829	1.2	0.962
EFEMP2	1.06	0.833	1.35	0.636
CIITA	0.83	0.626	1.1	0.198
TNNT1	1.14	0.998	1.3	0.0537
EDN1	0.877	0.726	1.06	0.177
MGP	1.05	0.893	1.23	0.554
CILP	0.975	0.795	1.2	0.807
NNMT	1.01	0.838	1.21	0.941
MYH11	0.995	0.873	1.13	0.944
TFAP2A	1.05	0.835	1.33	0.655
CERCAM	1.11	0.908	1.35	0.315
SCO2	1.24	0.942	1.62	0.126
GNG5	1.1	0.873	1.38	0.421
CD8A	0.918	0.748	1.13	0.415
ANO9	1.01	0.809	1.26	0.935
TMEM64	0.803	0.613	1.05	0.111
CHRDL1	1.02	0.868	1.2	0.812
EDNRA	0.986	0.802	1.21	0.897
CLEC10A	0.725	0.544	0.966	0.0281
CD14	0.996	0.811	1.22	0.971
PMEPA1	0.955	0.799	1.14	0.61
MMP9	0.9	0.782	1.04	0.144
MAB21L4	0.93	0.785	1.1	0.401
NES	0.952	0.77	1.18	0.651
VASN	1.04	0.806	1.35	0.757
OLFML3	0.949	0.77	1.17	0.622
SMO	0.97	0.762	1.24	0.807
AKR1B1	0.981	0.797	1.21	0.856
ROR2	0.957	0.77	1.19	0.689
SYT7	1	0.816	1.23	0.974
CPQ	0.812	0.638	1.03	0.0895
KIF26B	1.02	0.798	1.29	0.902
HLA-DRB1	0.944	0.794	1.12	0.515
ARID3A	0.903	0.718	1.14	0.384
CBX6	0.947	0.75	1.19	0.643
GABRE	1.2	0.966	1.49	0.0999
VSIG4	1.01	0.853	1.19	0.933
DKK2	1.01	0.803	1.27	0.937
TSPAN18	1.06	0.846	1.33	0.611
AQP9	0.927	0.769	1.12	0.428
FOXD1	1.18	0.956	1.46	0.122
PROS1	0.906	0.732	1.12	0.365
TCIM	0.884	0.735	1.06	0.188
TRNP1	1.1	0.949	1.27	0.209
SHROOM2	0.781	0.628	0.972	0.0269
SFRP4	1.02	0.903	1.16	0.732
MMP12	0.924	0.814	1.05	0.217
CD74	0.899	0.737	1.1	0.291
TSPAN2	0.955	0.785	1.16	0.645
TOX	0.912	0.746	1.12	0.371
NR4A3	0.952	0.741	1.22	0.704
POU5F1B	0.962	0.773	1.2	0.729
ZNF853	0.995	0.801	1.24	0.967
IFIT3	0.92	0.757	1.12	0.403
FSCN1	1.07	0.906	1.25	0.438
EPB41L3	1.02	0.798	1.31	0.865
CCL21	0.994	0.887	1.11	0.913
C1QC	0.959	0.808	1.14	0.628
CDCA2	0.79	0.581	1.07	0.133
TGFB1	1.05	0.852	1.28	0.664
HLA-DMB	0.954	0.772	1.18	0.659
SPP1	1.01	0.909	1.12	0.858
SELP	0.931	0.748	1.16	0.522
CEL	0.951	0.859	1.05	0.325
CH25H	0.996	0.809	1.23	0.968
CTSW	0.889	0.714	1.11	0.291
GZMA	0.954	0.8	1.14	0.601
GGT7	1.01	0.841	1.22	0.884
CD52	0.936	0.757	1.16	0.545
HTRA1	1.14	0.918	1.41	0.24
C1QB	0.98	0.829	1.16	0.813
ARSJ	0.961	0.763	1.21	0.732
CLIC6	0.951	0.747	1.21	0.681
CD248	1.01	0.822	1.24	0.935
TNFSF11	0.911	0.716	1.16	0.446
HLA-DQA2	0.857	0.743	0.988	0.0338
SESN3	0.951	0.782	1.16	0.612
TAGLN	1.05	0.891	1.23	0.584
EGLN3	1.12	0.903	1.39	0.302
SLC39A5	0.946	0.813	1.1	0.472
ETV5	1.04	0.827	1.31	0.739
CPXM1	0.91	0.732	1.13	0.393
NDN	1.02	0.82	1.28	0.837
DPEP1	0.977	0.876	1.09	0.671
GZMH	0.93	0.754	1.15	0.502
MXRA8	1.1	0.895	1.36	0.356
TWIST1	1.08	0.88	1.34	0.448
HLA-DMA	1	0.812	1.24	0.971
FLNC	0.997	0.842	1.18	0.977
GBP3	1.01	0.833	1.23	0.889
LTBP3	1.11	0.864	1.43	0.415
TFCP2L1	0.835	0.703	0.991	0.0392
THY1	1.08	0.872	1.33	0.487
PCDHGC3	1.02	0.814	1.29	0.838
SLC1A1	0.919	0.751	1.12	0.41
RAI2	1.03	0.844	1.25	0.785
FERMT3	0.937	0.748	1.17	0.568
PDK4	0.9	0.721	1.12	0.355
PTGS2	0.836	0.696	1	0.0545
LTB	0.966	0.767	1.21	0.765
PBK	0.863	0.67	1.11	0.253
RUNX3	1.1	0.903	1.34	0.342
PLA2G4A	0.972	0.828	1.14	0.731
REG4	0.984	0.917	1.06	0.663
CTSE	1.02	0.925	1.12	0.742
FGFR2	0.842	0.663	1.07	0.158
ISLR	1.05	0.899	1.24	0.516
WNT2	0.882	0.703	1.11	0.279
F3	0.991	0.793	1.24	0.939
SEMG1	1.05	0.887	1.24	0.568
H2AJ	1.04	0.775	1.4	0.786
CCL18	0.991	0.887	1.11	0.873
SFRP1	0.908	0.699	1.18	0.471
SFRP2	1.06	0.968	1.17	0.202
TYROBP	0.983	0.82	1.18	0.848
PABPC1L	1.11	0.92	1.35	0.267
MEX3A	0.997	0.784	1.27	0.981
LYZ	1.01	0.912	1.13	0.792
HTRA3	1.05	0.873	1.27	0.598
PROX1	0.825	0.674	1.01	0.0604
TLR4	0.859	0.676	1.09	0.213
RAMP1	1.1	0.977	1.23	0.118
C7	0.978	0.804	1.19	0.823
TREM2	1	0.849	1.19	0.955
CCL13	0.915	0.774	1.08	0.299
SELE	1.01	0.825	1.23	0.955
PNMA2	1.07	0.853	1.33	0.577
LCN12	1.07	0.844	1.35	0.59
ADAMDEC1	0.956	0.825	1.11	0.551
MRGPRF	0.981	0.802	1.2	0.855
SECTM1	0.936	0.79	1.11	0.444
MATN3	1.02	0.802	1.29	0.891
AIFM3	0.958	0.797	1.15	0.651
MARCO	0.975	0.842	1.13	0.731
AOAH	0.935	0.782	1.12	0.462
ALDOA	1.1	0.891	1.35	0.386
AXIN2	0.907	0.758	1.08	0.281
PLA2G2D	0.911	0.715	1.16	0.452
STMN2	1.1	0.909	1.33	0.328
ZDHHC2	0.925	0.742	1.15	0.486
SLC30A2	0.922	0.765	1.11	0.394
MAB21L2	1.05	0.846	1.3	0.656
NKD2	0.988	0.824	1.19	0.901
VANGL2	1	0.844	1.18	0.999
CXCL10	0.939	0.817	1.08	0.373
MT2A	0.99	0.815	1.2	0.922
DPT	1.01	0.831	1.23	0.919
LCK	1.04	0.87	1.25	0.639
RSAD2	0.948	0.784	1.15	0.583
PCOLCE	1.06	0.855	1.31	0.608
RUBCNL	0.925	0.789	1.09	0.341
HBA1	1.22	0.983	1.5	0.0713
MYL9	1.04	0.869	1.24	0.685
MOGAT3	1.04	0.861	1.26	0.671
VNN1	0.943	0.799	1.11	0.492
LAMA3	0.888	0.711	1.11	0.293
COL7A1	0.943	0.77	1.15	0.57
PLAAT4	0.994	0.848	1.17	0.943
HLA-DRB5	0.898	0.778	1.04	0.142
RBP2	0.987	0.87	1.12	0.845
CAB39L	0.957	0.782	1.17	0.667
FTH1	1.08	0.902	1.29	0.404
CCL8	1	0.833	1.21	0.97
RPL39	0.983	0.787	1.23	0.88
ST3GAL1	1.02	0.825	1.26	0.867
CCL19	0.895	0.76	1.05	0.187
IFI44	0.954	0.789	1.15	0.623
NKG7	0.978	0.822	1.16	0.803
POU2AF1	0.877	0.703	1.09	0.244
GREM2	1.01	0.804	1.26	0.961
NR4A1	0.974	0.798	1.19	0.799
ESPN	1.06	0.842	1.33	0.632
FPR1	0.953	0.8	1.14	0.595
ACTA2	1.05	0.879	1.26	0.582
IQGAP2	0.93	0.756	1.14	0.493
TNFRSF11A	0.81	0.651	1.01	0.0581
VAV3	0.928	0.797	1.08	0.337
APOLD1	0.864	0.711	1.05	0.139
SPHK1	1.06	0.875	1.29	0.544
PTP4A3	1.05	0.843	1.31	0.66
TPSB2	0.951	0.795	1.14	0.579
SIRPA	0.907	0.749	1.1	0.321
ATF3	0.905	0.716	1.14	0.401
CEBPA	0.873	0.677	1.13	0.297
NKD1	0.937	0.815	1.08	0.363
KRT23	1.01	0.911	1.12	0.857
HLA-DQB2	0.819	0.676	0.993	0.0419
PGM5	1.05	0.861	1.28	0.639
MFAP2	1.04	0.845	1.28	0.711
RPL22L1	0.906	0.743	1.1	0.328
FGFR4	0.871	0.707	1.07	0.196
FOS	0.925	0.769	1.11	0.412
SLC7A11	0.868	0.67	1.13	0.287
SLC39A4	1.13	0.885	1.45	0.322
CES1	0.962	0.852	1.09	0.537
NXF3	0.957	0.77	1.19	0.69
ACKR1	0.953	0.817	1.11	0.541
HUNK	0.905	0.757	1.08	0.273
COMP	1.03	0.905	1.16	0.696
IHH	0.928	0.781	1.1	0.4
FOLR2	0.944	0.782	1.14	0.553
S100A8	0.998	0.862	1.15	0.976
SERPINB5	1.08	0.952	1.23	0.228
IDO1	0.939	0.792	1.11	0.465
ID1	1.11	0.937	1.32	0.224
GNLY	0.994	0.827	1.19	0.948
THBS4	0.947	0.782	1.15	0.581
MEGF6	1.11	0.886	1.38	0.371
IL4I1	0.977	0.805	1.19	0.812
CAPS	1.11	0.922	1.34	0.269
PRKACB	0.919	0.747	1.13	0.427
CD7	0.984	0.807	1.2	0.874
HES4	1.27	1.04	1.56	0.0219
ZIC5	1.08	0.895	1.3	0.435
HSPB7	1.04	0.871	1.25	0.654
TPM2	1.15	0.946	1.41	0.158
CREB3L1	1.07	0.912	1.25	0.408
TMEM150C	0.932	0.769	1.13	0.475
SELENBP1	0.887	0.745	1.06	0.18
TPSAB1	0.956	0.808	1.13	0.597
HMGN5	0.986	0.795	1.22	0.895
CXCL11	0.909	0.785	1.05	0.203
PTPN13	0.971	0.792	1.19	0.777
LRRC26	1.04	0.906	1.19	0.579
TYMP	0.949	0.771	1.17	0.618
MMP13	0.982	0.802	1.2	0.862
TMEM176A	1.18	0.923	1.51	0.185
AQP1	1.05	0.876	1.26	0.589
CHRDL2	0.962	0.83	1.12	0.607
PLA2G2A	1.01	0.931	1.09	0.877
PTPRR	1.02	0.838	1.25	0.815
APOE	1.02	0.897	1.17	0.731
CYP2B6	0.965	0.838	1.11	0.622
SLC4A4	0.88	0.723	1.07	0.202
SLC1A7	1.16	0.964	1.4	0.117
FDCSP	0.974	0.837	1.13	0.731
MATN2	0.878	0.733	1.05	0.156
ANXA10	1.01	0.838	1.22	0.894
CNN1	1.05	0.922	1.19	0.479
EPYC	0.968	0.785	1.19	0.764
HOXD10	1.08	0.912	1.29	0.362
CLDN18	0.918	0.796	1.06	0.237
TNFSF9	0.967	0.831	1.12	0.66
BST2	1.03	0.885	1.19	0.723
CYP4F2	1.03	0.872	1.21	0.761
SATB2	0.907	0.751	1.09	0.307
EMB	0.902	0.767	1.06	0.214
NT5E	1.1	0.91	1.33	0.327
MUC6	1.01	0.878	1.17	0.874
ACE2	0.972	0.791	1.19	0.788
TFF2	1	0.908	1.11	0.941
AGR3	1.04	0.919	1.17	0.553
CCL11	0.96	0.82	1.13	0.618
CD79A	0.919	0.786	1.07	0.287
CXCL8	0.951	0.835	1.08	0.444
ASRGL1	0.804	0.628	1.03	0.0819
SPACA3	0.912	0.734	1.13	0.405
AQP3	0.985	0.838	1.16	0.852
SDR16C5	1.11	0.975	1.27	0.113
MT1E	0.999	0.877	1.14	0.983
EPDR1	0.906	0.766	1.07	0.247
SRPX2	0.978	0.821	1.16	0.803
CCL4L2	0.865	0.711	1.05	0.149
MYRF	1.08	0.898	1.29	0.426
FRMD1	0.946	0.776	1.15	0.58
EREG	0.917	0.811	1.04	0.164
C10orf99	0.998	0.906	1.1	0.975
GP2	0.905	0.746	1.1	0.308
XPNPEP2	1.06	0.927	1.21	0.397
MMP11	1.03	0.885	1.21	0.676
SYT13	0.989	0.85	1.15	0.889
TCN1	1.03	0.94	1.14	0.488
CDHR1	0.985	0.871	1.11	0.808
CLU	0.978	0.819	1.17	0.802
MYOM3	1.02	0.827	1.25	0.88
BARX2	1.04	0.871	1.25	0.644
REG1A	1.05	0.984	1.11	0.144
L1CAM	0.99	0.842	1.16	0.904
PHGR1	1.09	0.918	1.29	0.33
GJB5	1.08	0.949	1.22	0.251
CYP2W1	1.06	0.945	1.18	0.334
PLA2G12B	0.975	0.856	1.11	0.701
GRM8	0.968	0.823	1.14	0.696
SELENOP	0.904	0.758	1.08	0.264
SYNM	0.975	0.818	1.16	0.773
CFTR	0.972	0.832	1.14	0.718
CPNE7	1.11	0.94	1.32	0.214
IL1R2	0.931	0.781	1.11	0.423
SLC28A3	1	0.836	1.21	0.963
AIM2	0.985	0.813	1.19	0.875
MLPH	1.02	0.856	1.21	0.838
GABRP	1	0.838	1.2	0.964
TDGF1	0.931	0.809	1.07	0.313
KLK11	1.01	0.875	1.16	0.898
NXPH4	1.11	0.97	1.26	0.133
RAP1GAP	0.905	0.731	1.12	0.36
NOTUM	1.01	0.921	1.1	0.859
WNT11	1.05	0.921	1.19	0.483
HTR1D	1.03	0.865	1.23	0.719
ZIC2	1.08	0.95	1.23	0.231
MAP7D2	1.02	0.893	1.16	0.776
TMEM200A	1.1	0.916	1.32	0.312
ISX	0.901	0.784	1.04	0.141
PTPRU	1.11	0.933	1.31	0.246
SLC26A2	0.869	0.745	1.02	0.0766
APOD	1.05	0.911	1.22	0.477
TM4SF4	1.13	1	1.28	0.0461
CA8	0.91	0.752	1.1	0.333
SLC6A14	0.962	0.838	1.1	0.581
AREG	0.96	0.815	1.13	0.621
LPL	0.873	0.723	1.05	0.158
URAD	1.03	0.922	1.14	0.635
FFAR4	0.975	0.837	1.13	0.74
VIP	1.06	0.913	1.23	0.438
CHI3L1	0.918	0.786	1.07	0.279
IL1B	0.931	0.796	1.09	0.371
GCNT3	1.11	0.964	1.27	0.151
OR2I1P	0.937	0.803	1.09	0.411
SYNE4	0.916	0.784	1.07	0.271
HLA-DQB1	1.04	0.883	1.22	0.661
CXCL14	0.943	0.848	1.05	0.276
SAMD5	1.16	0.988	1.36	0.0697
MUC2	0.991	0.916	1.07	0.826
CALB2	1.13	0.966	1.33	0.126
PIWIL1	0.989	0.826	1.19	0.907
CA2	0.944	0.827	1.08	0.396
ERP27	1.05	0.903	1.22	0.532
CTXN1	1.12	0.942	1.33	0.198
MUC5AC	0.965	0.833	1.12	0.633
ALDH1A1	1.12	0.973	1.28	0.116
PIPOX	0.94	0.79	1.12	0.485
PTPRD	0.928	0.781	1.1	0.394
LGR5	0.894	0.774	1.03	0.125
LCN2	1.02	0.907	1.15	0.715
ABCB1	0.979	0.84	1.14	0.784
SLC13A3	1.09	0.921	1.29	0.318
LRP4	0.996	0.841	1.18	0.958
FABP6	1.01	0.862	1.19	0.878
MZB1	0.955	0.816	1.12	0.565
SPATC1L	1.03	0.853	1.25	0.736
MMP1	0.955	0.858	1.06	0.404
C2CD4A	0.911	0.783	1.06	0.228
SLC13A2	0.902	0.773	1.05	0.194
SLC39A2	0.92	0.8	1.06	0.238
FABP4	0.981	0.819	1.18	0.837
REG1B	1.06	0.98	1.15	0.145
SLC35D3	1.02	0.877	1.18	0.818
PIGR	1.02	0.953	1.1	0.552
PLAC8	0.949	0.826	1.09	0.454
PRSS33	0.989	0.857	1.14	0.885
FOLR1	1.06	0.928	1.22	0.373
ACTG2	1.02	0.898	1.15	0.791
PCK1	0.945	0.808	1.11	0.479
SLC26A3	0.974	0.892	1.06	0.566
TBX10	0.97	0.815	1.15	0.731
APCDD1	0.955	0.83	1.1	0.517
KLK10	1.03	0.914	1.16	0.625
MUC12	0.952	0.836	1.08	0.452
EDAR	1.04	0.894	1.2	0.632
MEP1A	0.969	0.852	1.1	0.635
CLC	0.869	0.71	1.06	0.171
PCSK1N	1.07	0.95	1.2	0.277
MUC5B	0.964	0.876	1.06	0.46
BEX2	1.09	0.956	1.25	0.195
TFF1	0.973	0.88	1.08	0.599
CKMT2	1.06	0.934	1.19	0.386
SPINK4	0.991	0.922	1.07	0.81
SPINK1	0.902	0.791	1.03	0.12
FAM3B	1.04	0.925	1.17	0.499
SPDEF	0.95	0.838	1.08	0.42
NRN1	1.07	0.933	1.23	0.322
IGF2	0.948	0.815	1.1	0.485
CA9	1.03	0.926	1.15	0.574
DMBT1	1.02	0.935	1.11	0.676
WIF1	0.904	0.775	1.05	0.195
PCP4	1.04	0.923	1.18	0.49
CA4	1.01	0.895	1.14	0.891
FABP1	1.01	0.922	1.11	0.827
ATOH1	0.899	0.795	1.02	0.0896
DES	1.01	0.918	1.1	0.877
JCHAIN	0.969	0.883	1.06	0.503
CXCL5	0.99	0.88	1.11	0.874
REG3A	1.01	0.936	1.09	0.818
GUCA2A	0.996	0.888	1.12	0.95
GAL	1.21	1.05	1.4	0.00969
HEPACAM2	0.921	0.81	1.05	0.215
LCN15	1.05	0.955	1.14	0.335
L1TD1	0.986	0.885	1.1	0.8
LEFTY1	0.992	0.901	1.09	0.871
FCGBP	0.931	0.847	1.02	0.141
