# Supplementary material for: Identification of pyroptosis and hypoxia related molecular subtypes and a prognostic signature in colorectal cancer
Source: Discov Oncol. 2026 Apr 22;17:849. doi: 10.1007/s12672-026-04970-w (PMC13234113; doi:10.1007/s12672-026-04970-w)
Supplement: Supplementary file 7 — Supplementary Material 7. [file 12672_2026_4970_MOESM7_ESM.csv]

	TCGA-3L-AA1B-01A	TCGA-4N-A93T-01A	TCGA-4T-AA8H-01A	TCGA-5M-AAT4-01A	TCGA-5M-AAT6-01A	TCGA-5M-AATE-01A	TCGA-A6-2671-01A	TCGA-A6-2672-01A	TCGA-A6-2674-01A	TCGA-A6-2675-01A	TCGA-A6-2676-01A	TCGA-A6-2677-01A	TCGA-A6-2678-01A	TCGA-A6-2679-01A	TCGA-A6-2680-01A	TCGA-A6-2681-01A	TCGA-A6-2682-01A	TCGA-A6-2683-01A	TCGA-A6-2684-01A	TCGA-A6-2685-01A	TCGA-A6-2686-01A	TCGA-A6-3807-01A	TCGA-A6-3808-01A	TCGA-A6-3809-01A	TCGA-A6-3810-01A	TCGA-A6-4105-01A	TCGA-A6-4107-01A	TCGA-A6-5656-01A	TCGA-A6-5657-01A	TCGA-A6-5659-01A	TCGA-A6-5660-01A	TCGA-A6-5661-01A	TCGA-A6-5662-01A	TCGA-A6-5664-01A	TCGA-A6-5665-01A	TCGA-A6-5666-01A	TCGA-A6-5667-01A	TCGA-A6-6137-01A	TCGA-A6-6138-01A	TCGA-A6-6140-01A	TCGA-A6-6141-01A	TCGA-A6-6142-01A	TCGA-A6-6648-01A	TCGA-A6-6649-01A	TCGA-A6-6650-01A	TCGA-A6-6651-01A	TCGA-A6-6652-01A	TCGA-A6-6653-01A	TCGA-A6-6654-01A
Activated B cell	-0.238751310170708	-0.298561792521005	-0.402252313783825	-0.43199499986202	-0.237113213285543	-0.376269764962938	-0.368776800102291	-0.278651033433914	-0.267844409241252	-0.281979995525549	-0.320971871452604	-0.411998308394633	-0.332555766139855	-0.143897160613869	-0.309788641588085	-0.303130928032872	-0.341448694525252	-0.407030926156452	-0.315009376088413	-0.217679164085006	-0.215461080158951	-0.324149655988713	-0.306497081121809	-0.246848197674682	-0.335760160678221	-0.300835074785161	-0.197949628714856	-0.458339067598393	-0.0198109838394712	-0.369210112293405	-0.404719540810827	-0.31530558313084	-0.386172831418863	-0.237801863557233	-0.280032709136052	-0.459311419528886	-0.381786922203963	-0.2481704652884	-0.209306546246203	-0.360644793189328	-0.182234788777705	-0.368352823321424	-0.338601203705622	-0.250313322929323	-0.378113892706865	-0.0993258116956095	-0.453628495574943	-0.39651618892206	-0.234357063742228
Activated CD4 T cell	-0.033523122448737	-0.0424111049450455	0.0108186653176131	0.0503144341400683	0.204107321872179	0.0555708903206294	-0.000433293163624235	0.185873922568102	0.252806489653996	-0.0017066500142263	0.22524668458619	0.12224213959044	0.127561794555634	-0.00216478900768865	0.0122641234175884	-0.0255743473866466	0.0315690478161148	-0.122268917931868	0.156071876818917	-0.0325458872650217	0.183208653990836	0.0954877070246069	0.127981359456274	0.278406525330519	0.099906840065662	0.200010647766316	0.0476951992122137	-0.0223107922468968	0.121798795364265	0.0740483414831067	0.0218799174699324	0.143476645676952	-0.057301047636486	0.160841896800171	0.201333796793916	0.0602013201477129	0.0459383780981725	0.0852192118510277	0.175686433881153	0.0897585780980609	0.0844044996492431	0.00240267525838107	0.104851585219271	0.0807434603236945	0.0565720487811769	0.115154551057792	0.013900100906344	0.12900157388925	0.157633415277777
Activated CD8 T cell	0.15071407475169	0.104716808859835	0.0682013104759708	0.0933824744719512	0.309049536561998	0.0931962572375253	0.126202361113005	0.341953762524404	0.132462493865578	0.163244851378769	0.304156756945073	0.112919318157389	0.208044022142259	0.307053997943161	0.130758106636641	0.169593101354979	0.18265332312472	0.0709411389942772	0.114741150228518	0.197275827309897	0.389657766076287	0.161371875168846	0.205962756656669	0.298266853635234	0.184124058890403	0.275863131724665	0.168327842696014	0.109657396990321	0.223619469046341	0.0909213779283292	0.104668722201537	0.164145564011668	0.0553892309119793	0.221930285955985	0.263340960953673	0.110408212651854	0.106648214729026	0.16202500549246	0.300552385662134	0.197918681837062	0.261194096298218	0.0985547120628134	0.108706497447902	0.142649066665057	0.0930417547596234	0.214807996642272	0.0658505897250514	0.136561285325517	0.261747610000402
Activated dendritic cell	0.0913346312347356	0.0908528312879243	0.0672267931972019	0.107600947948844	0.204730093022173	0.0892980705190489	0.146421177622219	0.304655819345541	0.304327472329305	0.184760232678063	0.219041517792295	0.0787957783868923	0.143889740974555	0.192094125579989	0.163742818536734	0.167229277766899	0.223788214517372	0.119573755893797	0.187644367471832	0.203342514491594	0.209467671530301	0.203010370972989	0.170711771031137	0.251231783465537	0.224414049308882	0.200107490959849	0.143912452868273	0.0827046428878759	0.143558129502664	0.103214675322383	0.101730339191482	0.165082778968782	0.0901999945071421	0.204377694597982	0.162489061349198	0.115980882880734	0.12525805310607	0.162473554235075	0.216337349325177	0.125969109244643	0.152419255912042	0.171357269240993	0.117667427311905	0.183700429915727	0.102120761878109	0.163343292367483	0.0635862779576414	0.214208965350435	0.223241581339106
CD56bright natural killer cell	0.171077992852096	0.180131110366367	0.145288541159127	0.159684239881304	0.17839120556074	0.194609547310895	0.173374947702352	0.143679339005611	0.107078664487181	0.167512929302774	0.143738492853738	0.135325374981181	0.19321716404961	0.181004165375383	0.150317671885047	0.186315671043987	0.161750022653133	0.205232287036088	0.100287371658613	0.15534919561485	0.155198784496401	0.147115972453466	0.182465504374776	0.167233421933341	0.203850324945949	0.188230250675898	0.182932358056478	0.146022259039972	0.121651809331631	0.131830878677059	0.193923907626389	0.1173764080661	0.188042140320406	0.157671078418217	0.11856957271925	0.183118344364999	0.163093016274351	0.160970094777396	0.215607340306965	0.147293558971852	0.188248480076677	0.18524904497817	0.157884437155757	0.134517266126042	0.15723576047375	0.167419080237691	0.212184071698533	0.173134771226233	0.206980622762415
CD56dim natural killer cell	0.312951538496718	0.332098950226799	0.249062402130345	0.225311066728418	0.260648368027741	0.299835769254259	0.323776178391983	0.344843108035513	0.283336112050458	0.338196867717807	0.280150121530583	0.271226410703217	0.276574618487872	0.37642260290321	0.332977074997993	0.368060429177073	0.361751975924465	0.389415032379105	0.271780995488539	0.347470736978596	0.362727948032715	0.300243885436257	0.281034613058919	0.329927498844317	0.340075569106849	0.322011307549917	0.329823441119467	0.321264992865393	0.270980190775251	0.260719149280181	0.26020644779583	0.25666381203128	0.274204772267689	0.301688452831864	0.275120264947354	0.225480562915521	0.319106612914426	0.312245192804991	0.316321259369905	0.312126016671505	0.316554151273624	0.329386187866479	0.244570306809913	0.363142071329331	0.315316253478004	0.287537647284523	0.286772949891593	0.332435226812776	0.319011516818988
Central memory CD4 T cell	0.376714702475479	0.305459590240111	0.334731619317563	0.303152552722187	0.424270674606044	0.336563570757014	0.385228043668227	0.410239478901934	0.447121199012183	0.408636940340246	0.382354523711399	0.298631239099843	0.365494760218752	0.368270599355564	0.377360353459956	0.387975832438481	0.370974655520152	0.324384068186986	0.393044676587957	0.417636307467672	0.408400587413947	0.375898800223044	0.408148513882083	0.388286017135023	0.425160857665684	0.383213480694794	0.402359185440832	0.303919204406621	0.392484763525547	0.309976918145381	0.37807867019062	0.346279163849737	0.363910574387903	0.395651396716714	0.378505148489313	0.304448828506753	0.340243572627975	0.376042047998384	0.409613274341198	0.317385901469513	0.413074790345684	0.424667466463906	0.308790564656744	0.415065946747761	0.306830419562969	0.427290493045326	0.344286529505925	0.373655637161958	0.447083573960094
Central memory CD8 T cell	0.223915015618213	0.185214756836155	0.176338504785767	0.218238657922779	0.244071318405661	0.20888729883913	0.29532628490557	0.31882361557174	0.362095619887797	0.332789744600468	0.29816025850989	0.189534773023001	0.267201713019483	0.228549000389729	0.252388118583989	0.310687080227631	0.280523920120362	0.250546360604784	0.25724643618612	0.341497526062351	0.328207061058399	0.269759119028712	0.333500931197437	0.281689614448035	0.311271859805584	0.302952119542788	0.238694205891054	0.183622257707529	0.249584645307081	0.222974341184227	0.270708057016328	0.279058898666429	0.198050141970565	0.316831525918878	0.267759944496475	0.243099899642796	0.241524356590047	0.255126574969103	0.313049482414655	0.220903491034698	0.226585610097572	0.302209136810587	0.214540493934601	0.292914398734472	0.192975568543242	0.329228294546525	0.187710491864172	0.258045689664152	0.37087263952873
Effector memeory CD4 T cell	-0.0321006660441578	-0.0570043636947458	-0.0367838461948146	-0.0175070022104152	0.0282763130719365	-0.0417724457016508	-0.0217412704382181	-0.00901602060149334	0.0859472723406463	-0.00293446799332467	0.00298492411251446	0.000437672729557265	-0.00336045376186833	-0.0981688251376234	-0.0469222429431791	-0.0440235816638057	-0.033276060325241	-0.115674672535405	0.00319628334413188	0.0014623238576624	0.0310386919974844	-0.0408340725261724	0.0198815761345385	0.00434253081235301	-0.000994458056364363	0.0225806077246597	-0.0319723336663593	-0.0229544474064795	0.0189528132533264	0.0230610126326395	0.00524185485593313	-0.00117938571067317	0.0103591955348854	0.0471763193369791	0.00799771525648775	-0.00776079219278349	0.00675673920014582	-0.021263948204329	0.0592535690152066	-0.00920161244171436	-0.00589259635987234	0.00575194575870046	0.00446850404982303	0.0109887240565098	-0.00557000962311435	0.0954366844101025	-0.00991043253445832	-0.00334928624624191	0.0519641705972308
Effector memeory CD8 T cell	-0.0259036240340664	-0.106965800419456	-0.0953321167437202	-0.146405449065214	0.1904421932945	-0.111819316523345	0.00371850505415804	0.177774523619153	0.124726854677126	0.0420828802396169	0.16934548156254	-0.0861241256967126	0.0241701889363849	0.112596612000668	-0.00758521995478656	0.019994158102044	-0.0312381968943463	-0.0989680729229353	0.0781825463919233	0.0799576878746736	0.146963162462575	0.0463444594600152	0.0883706607964968	0.176186246136162	0.0540945236748631	0.0547770108411157	0.0164771644973605	-0.117817562077666	0.0289142206763773	-0.0910869259777534	-0.0436496462085535	0.0563463459593964	-0.0909514429397677	0.117796076761337	0.0338902538509196	-0.114023177584244	-0.101104936705586	0.015114377545423	0.106704559195187	-0.0977550016583289	0.051458612900842	-0.0171240290282503	-0.0769176504592762	0.034924052460941	-0.125706604261459	0.127489696352276	-0.102172438066704	0.0499179138908573	0.178107480147542
Eosinophil	-0.171211098480792	-0.165938981472707	-0.156452546992565	-0.259058124467249	-0.202265266600633	-0.130562459744425	-0.159676798914748	-0.136221157117883	-0.186894687516924	-0.197582476692036	-0.248026052492437	-0.270001211694008	-0.218525568144315	-0.171702732564655	-0.161927861565902	-0.14645578982992	-0.252107100358506	-0.238228441865301	-0.18001593189469	-0.0914617679602955	-0.155233582589287	-0.131466798791474	-0.0896662679784311	-0.194357825448705	-0.108397974765543	-0.0937097119581374	-0.21859057116594	-0.136220122579339	-0.15164335622601	-0.163073704789213	-0.167083742055307	-0.167914964708071	-0.212391585883949	-0.0703920679361883	-0.154544923198957	-0.222281493963258	-0.265580128618459	-0.174485668990117	-0.145181130666197	-0.157602056537665	-0.206706541654456	-0.124639242841628	-0.210344116518206	-0.206111162343597	-0.146715543106802	-0.0941402886336461	-0.178646368401423	-0.192326791883922	-0.049292782449741
Gamma delta T cell	0.142198028419054	0.126219691596288	0.156980987958978	0.149272200866552	0.226012192081335	0.106229021357505	0.218706785670815	0.227260101780952	0.249719299842061	0.235768550518562	0.261616111470891	0.162968107366717	0.216618382323622	0.18937092645004	0.206372637753648	0.209500465313874	0.231573387940977	0.160841714703905	0.212081224251545	0.272496964579218	0.253994241384027	0.236019197898204	0.260709530828666	0.2453777829994	0.256027264595372	0.210854417805577	0.187458380065917	0.148674677224708	0.20830768916666	0.13843815622629	0.18801071285669	0.155085208183893	0.163041122322841	0.221388375365327	0.179759126148316	0.18488435880342	0.186056865862803	0.160742399408557	0.235958565257108	0.161885109515073	0.155419954997442	0.219080328056253	0.137348238519196	0.160151696115934	0.129741805038989	0.232605891818677	0.148561320265239	0.189132981383622	0.287963514869556
Immature B cell	-0.143656396543344	-0.208690513055776	-0.250447145009765	-0.28084831334339	-0.0437582904524112	-0.239794258025092	-0.178124476323956	-0.0284805341151914	-0.037863354906661	-0.0791345862612399	-0.0658035406958129	-0.232930394584371	-0.167596083884368	-0.130727971305266	-0.170028285398493	-0.158843947939934	-0.210874504400103	-0.248899435860732	-0.102775434079507	-0.0852841254980032	-0.0256102539352595	-0.145547140656233	-0.0989082043528405	-0.0484260649679102	-0.117448536272149	-0.118222840690606	-0.122747193118008	-0.269697409776751	-0.0232533906078405	-0.169175801101363	-0.175568829208725	-0.138131139871812	-0.218522374022357	-0.0923701631818203	-0.126148469262948	-0.262562005342591	-0.197214195148816	-0.127745509126993	-0.0449623344835778	-0.234783175708509	-0.0934397214720327	-0.186448642517794	-0.198449922667775	-0.113915199826786	-0.22488898435707	-0.0137711751405092	-0.265434807403626	-0.171078560756305	0.00254640611653
Immature dendritic cell	0.130705671452487	0.165949712274602	0.141063991476244	0.11802747606545	0.266601072742416	0.135309025183933	0.12455879754335	0.183352146378898	0.24902154515548	0.17493171474533	0.219596189191623	0.152878664618308	0.215016958177594	0.0981761822905717	0.143592746575883	0.173984384905887	0.202224495658242	0.122259200313061	0.195945236664776	0.160938163345061	0.223516612011719	0.205150554206562	0.20814303803132	0.246373292734943	0.223729568292796	0.155517419721882	0.168637182065452	0.133386523168041	0.156713801061725	0.124551639389588	0.192894615295167	0.165991300853381	0.170077055197802	0.210815045594069	0.19073779716247	0.196737934343327	0.123312937999205	0.152124601462308	0.157465054953305	0.119110793678293	0.189100307325838	0.220199790327189	0.14130337311697	0.19250844702723	0.115520964814182	0.195672232423198	0.18863935760624	0.139014451518173	0.217286048964842
Macrophage	-0.116519248739241	-0.194953541818395	-0.187476171094924	-0.196961070309348	0.0020671807244684	-0.192606472668321	-0.0659057770240765	0.0246318284815443	0.0722249641647802	-0.0255664156184146	0.0232944385449436	-0.158877310989631	-0.099310040263614	-0.0294341794022706	-0.11089427062428	-0.0508316036795975	-0.0774586032095619	-0.137882540785216	-0.0567710606051208	0.0344795280149923	0.0534059660672597	-0.0551884639910305	-0.0199246617075392	0.00692658907640491	-0.0168947044855308	-0.0426135826989438	-0.0720417334228763	-0.174775860372277	-0.139770908180042	-0.145220040332504	-0.0858474570832393	-0.110172389447916	-0.142312199822276	-0.00965883036232647	-0.149220173220854	-0.159122623054998	-0.146916095632912	-0.100663900131523	-0.013365312228385	-0.157335611712698	-0.0993622515808573	-0.0448460282314992	-0.171317067515763	-0.118627280897653	-0.188723639934889	0.0508015809756004	-0.193832500618999	-0.0720564535987956	0.0815301691826277
Mast cell	-0.104426421949189	-0.239234664637288	-0.209966618411456	-0.199590969876466	-0.129055843583634	-0.159663213858762	-0.048828644159132	-0.0334992688250158	0.0576394028730621	0.0106940205208078	-0.0776348783346074	-0.119535666027056	-0.169685440452486	-0.0702832243201649	-0.116722381245265	-0.000159186693749104	-0.00752678265969678	-0.156282799684252	-0.0603843809035932	0.0736985659273997	0.0321959404076125	-0.0859253270038221	0.10793807098055	-0.0293576624032515	0.00507224822257858	-0.0335608771534969	-0.102134267530512	-0.170132068133089	-0.0161732652967191	-0.0920095374062728	-0.0940829185084449	-0.146586751247041	-0.183108374687411	0.0773783474698205	-0.13865949638445	-0.152802165995125	-0.10061796361735	-0.072721573285167	-0.0452155342840667	-0.118171427037288	-0.185246533452303	-0.0194578120147168	-0.107954473067429	-0.0187939625187178	-0.156843502190624	0.100885838041181	-0.216111744244957	-0.155745161070388	0.0944335982221126
MDSC	0.106804637575044	0.00804017710639504	-0.0305963940874731	0.0442569492376911	0.330557555456474	0.041638473775621	0.232431651291769	0.372346705809594	0.338615522349646	0.263422151740091	0.354836898272725	-0.00163176825489978	0.190141286723365	0.261006103107228	0.186335252348756	0.269574849244443	0.212747699612809	0.128835572694637	0.215062963659412	0.320475388364649	0.390916915566601	0.221328264577731	0.304995092997815	0.330558835519134	0.284564131245005	0.295882742469674	0.196292186014598	-0.0269446498788689	0.181512813473036	0.0515831105661898	0.143999475399894	0.149145841811358	0.0815683926580844	0.307427192382854	0.190958004378826	0.0905703208398704	0.080868012154125	0.158563541415432	0.324436735091369	0.0895169737769467	0.190328858604456	0.222946667622777	0.0419115552887972	0.21839827408061	0.0502386665684028	0.378974605777341	0.0155805556764979	0.20707559195172	0.43128938050862
Memory B cell	0.0244384829994757	-0.0383255924287343	0.0406957625774599	0.0664251636652425	0.0322347886399774	0.0902683965673918	0.0593661641377615	0.039904535988852	0.140229917121723	0.0926366912000445	0.0338383099467018	0.110637587979664	0.0628470885346	-0.00382976776237479	0.0252040192984749	0.0367505098826233	0.0170667811687345	-0.0055415240010911	0.0866193490984701	0.0312133215508172	0.0477312900312711	0.02861395158306	0.0725148462742637	0.002043548007	0.0472366932449965	0.0820910815570691	0.00780400026150153	0.0991998044703223	0.100984722280232	0.140401262596329	0.0942765209634328	0.0448606884480907	0.0133664196734536	0.0615274412959134	0.0304771983508366	0.0872561176388505	0.114332904100887	0.0962790064351779	0.0853670938626379	0.0631543636825343	0.0770623169869224	0.0604881278665735	0.143841592271451	0.0817403370024493	0.100652339024247	0.0801379639829925	0.0961781394882096	0.0632818302959178	0.048036800454094
Monocyte	0.281035027018932	0.282132815795666	0.294276908832186	0.273048927684075	0.277074601099421	0.280798597841476	0.275822043954483	0.297870351064979	0.259335935760517	0.29088416575138	0.301231198691901	0.237672977324476	0.279616017869438	0.339440281038412	0.333147070889357	0.301983721034889	0.330030981654415	0.318261337544753	0.279717976206554	0.327643118780531	0.275793738354295	0.256394267578618	0.283913748108442	0.289503714220877	0.277414403205224	0.29032626810731	0.316674918033973	0.27074134803909	0.2873096880566	0.252006735159735	0.292790595148281	0.287109208287859	0.281673905825612	0.290701989694365	0.282031802845376	0.271577455436899	0.282392714673683	0.293370825086041	0.302996696053558	0.293949025642776	0.288620324807721	0.284370403760741	0.263511202799672	0.291872456784356	0.297656096298208	0.298744339177608	0.273986079815091	0.314781416630395	0.301248430689541
Natural killer cell	0.229776062190146	0.136066840922157	0.132044685567274	0.159368759946103	0.255373092864237	0.188367218869446	0.226214583580837	0.266204183344223	0.303870674485381	0.277021127639313	0.248262483187618	0.140597916196301	0.214716894400247	0.202315618955869	0.221107860498164	0.226558838537641	0.232686342977751	0.167343640484982	0.278461296346753	0.271226396234002	0.23337490136246	0.214667354387393	0.243068364306042	0.22140038353848	0.257181063894181	0.259206955922126	0.202343172568934	0.178318510829157	0.245258754113542	0.216269319054367	0.220719627885363	0.195504071473797	0.201512620481005	0.25382388802859	0.183271724059029	0.140436584854729	0.23392465892928	0.204008307551652	0.287155748019442	0.190235525920493	0.234314458445451	0.235099912708551	0.202032120077261	0.244842895449377	0.183181436066356	0.293561042782772	0.186069690033542	0.230940875501331	0.308690965136236
Natural killer T cell	-0.00664223066345677	-0.0283467038249031	-0.0653304130488029	-0.0153808878373426	0.0835858984741073	-0.00569054335205871	0.0759607004808488	0.100780710201034	0.0772073406624	0.0526586086493184	0.105290498579809	-0.0467917681004838	0.0260106308792695	0.0393132275992325	0.0371779701455618	0.0812480440739693	0.0649074463976766	-0.0166510024863466	0.0235537853223231	0.11189238450737	0.113611947538221	0.0576443248028137	0.0847391603368333	0.100929185639634	0.0775863692805533	0.0784441199706099	0.0324940773427096	0.0118892679574146	0.0726535921962351	-0.026247246556125	0.0492599869413584	0.0474732365326226	0.0209805425026211	0.0764346988016306	0.047352911430828	-0.0209961696609633	0.0434653135918012	-0.00902692507730784	0.0825917195674454	-0.00829497818543055	-0.0366170270644362	0.0771741626485469	-0.0096822016023806	0.0291719837941947	-0.00643279640729567	0.125753139537719	0.000607312766887751	0.073451730974016	0.10790412616038
Neutrophil	-0.321511137989117	-0.405597015755101	-0.352166376248665	-0.322116424871666	-0.30613657849857	-0.380852877283139	-0.306671737176366	-0.184659465449174	0.0828032339266516	-0.212284903457154	-0.191675845582241	-0.394189212087672	-0.368393546560756	-0.265661512190138	-0.241494453349513	-0.298527938833571	-0.168804963643381	-0.376829890680174	-0.344050537927046	-0.209656905252007	-0.248400967496676	-0.182325964109484	-0.253723008326278	-0.179172247076004	-0.217952711932669	-0.254136582679796	-0.295368149958514	-0.32134301550667	-0.33367187456583	-0.350685628803188	-0.35264407112802	-0.183067258310182	-0.367451282389839	-0.255392857653051	-0.226149137221728	-0.318076256764039	-0.333481500885832	-0.243563903291506	-0.288696367455298	-0.231732372625608	-0.359906683334188	-0.262067551516728	-0.281569264358814	-0.18687127642567	-0.319580321051521	-0.306920060082063	-0.38294209607193	-0.158233975521327	-0.272457962492148
Plasmacytoid dendritic cell	0.27248653152184	0.218258981715817	0.250255282815932	0.241292484459814	0.250817491889802	0.229179509361372	0.220073772554655	0.262099417226342	0.327654920516415	0.31301277309395	0.244808576724155	0.162752948166571	0.257646173385057	0.239289956683957	0.248488025378498	0.22430749572863	0.27244725722259	0.207626691554134	0.248814061865511	0.313874528614529	0.252498629322661	0.251369748941445	0.259240464487001	0.245475689826423	0.277368123425802	0.260242236906848	0.253774982885727	0.261094901720288	0.24756061414005	0.210504524145198	0.244509685328215	0.199389877218221	0.248376261676492	0.303046740209727	0.193406396273566	0.205430194719213	0.248296013342198	0.268631649155806	0.263225244716861	0.246454285008357	0.254692061470055	0.29142419531662	0.194844932160637	0.247424773956078	0.222403930372754	0.303844314278711	0.228337576388705	0.252269351130243	0.298191925191804
Regulatory T cell	0.0318678875720763	-0.159640089059694	-0.120425640029697	-0.0687844192074143	0.212882558088928	-0.00414472269292698	0.125460633645742	0.218815353052158	0.306969527340332	0.2008337067754	0.206416581059944	0.0375967922694218	0.0909892331781835	0.0156614621189006	0.0674553814199311	0.137574834060964	0.135145290281481	-0.0363798742060952	0.257611968570723	0.200981858437483	0.225819908123329	0.0999019410256742	0.203444189149324	0.198288558879394	0.179069776878681	0.220034125821277	0.0852816845457535	-0.0534821179621443	0.061410294040862	0.106097321253869	0.0400328656285029	0.00314945141658654	-0.0296749486843198	0.213415632993432	-0.02211878453281	-0.064058390127101	0.0371806376716896	0.0657354519417545	0.218161752573968	0.00708832680652251	0.0274726082852719	0.139690345778044	-0.00109863057627355	0.0742820189487976	-0.0250610453390088	0.315307973643024	-0.0168419102491829	0.039172726281751	0.334072500506148
T follicular helper cell	-0.0422595455932478	-0.0501492181161633	-0.0794527717253604	-0.0454775530807975	0.101460830195118	-0.0578205652567913	0.0348335511814075	0.0754269174917568	0.1022967941193	0.0270023864145206	0.140752749489698	-0.0387934289185054	-0.0212536836840577	0.030487323707111	0.0152718463563535	0.0282654684890054	0.0168954380726858	-0.0115024808728053	0.0493603006639965	0.0679229534556226	0.0919018457011314	0.00619425709976032	0.0571628053441244	0.0505386264549919	0.0204471854311457	0.0277630081254775	0.0270739541308143	-0.0506968062017389	0.00670752448076913	-0.0332623397082873	-0.0140361276486277	-0.0196594598143773	-0.0486021817274717	0.0428555420713021	-0.0344707463404557	-0.088962911456968	-0.02462611484206	0.014515406895273	0.0589090666160705	-0.0431886393029298	-0.000145844358720571	0.0355019639361538	-0.04767281946255	-0.00554618953916138	-0.0497227951568685	0.100871785015247	-0.0607704367511024	-0.0065590964370052	0.0939280904182182
Type 1 T helper cell	-0.00205152430567556	-0.0281956267587524	-0.0328076416177834	-0.038795731862532	0.0798665785785917	-0.0391804829172064	0.00161683597032198	0.0844833356208956	0.0838633374881103	0.0363589357699665	0.0740842745875119	-0.0149993557386915	0.0360709031549938	0.0714158045111778	0.0118188225263226	0.0246524129973114	0.0694896033372737	-0.0227113244066437	0.0407466014855731	0.0657568694923128	0.0688849674354144	0.0243827417317323	0.0710714195239902	0.0629561449821977	0.0474984233160225	0.0215641940001665	0.0348909029593422	-0.0416665532245316	0.0497439773627995	-0.0195142116833608	-0.00921932104727295	0.0212728883181678	-0.0268376489839247	0.0758942236170942	0.000251096846091303	-0.0344215523507829	-0.00894810282999913	0.0174048610276866	0.0645934484905235	-0.0198669907876135	0.0364313403394042	0.0472887072804771	-0.01987420203823	0.027279180125799	-0.0552410387331926	0.0812859497842668	-0.0176105773659199	-0.0194963815097506	0.122313520987991
Type 17 T helper cell	-0.0166903266746202	-0.0817590302169842	-0.0643593222717485	-0.129996346033307	-0.0771852419293275	-0.104763283998379	-0.0415966897301337	-0.0567955617929806	-0.0313685533874668	0.00518027335233507	-0.00171053404956772	-0.0966258311555546	0.0249667154294431	0.0530409318704974	-0.0226399672699803	0.0028817687302469	0.0136833504856339	-0.0650803064058146	-0.0239063643562338	0.0289472852982492	-0.0531616912660905	-0.0264174085456421	0.0244922459049726	-0.0150307836578388	-0.0411818135360838	-0.00712701758222376	0.0046437672818293	-0.0581369995567974	-0.0124908167727856	-0.0732925292917939	-0.0675754307054837	-0.0299229870093655	-0.0497180109191434	0.0139308582384805	-0.0130773356992722	-0.111629204025908	-0.11924160418647	-0.00866165855625648	0.0133769845563541	-0.0109743673930767	-0.000520211996819728	-0.0423965410126195	-0.0639392409784446	-0.0535880390279902	-0.0870389558336253	-0.124905245320617	-0.0602236099967385	-0.0433281473245252	-0.049754830795029
Type 2 T helper cell	-0.0425177648159939	-0.161632073507319	-0.0439202163490209	-0.0580670973485356	0.025739375930307	-0.0788097212092391	-0.104935245529717	-0.019262856516659	0.0651648133362172	-0.112693953247261	0.029495997225052	0.00276257317965217	-0.0231717351350196	-0.110300958802041	-0.106753551032168	-0.0924756940758029	-0.0883034940709633	-0.138151316340021	-0.00409397266704755	-0.0769406970970947	-0.0212987834322011	-0.126075534505324	-0.00163185129976497	0.027069563931399	-0.0598232023638194	-0.0161727473024646	-0.0463523984670247	-0.121118128281865	0.00520951508083652	-0.0219528479780831	-0.0794000563648549	0.0385052267681991	-0.122293640846066	0.0534029805638983	0.0586619865002945	-0.0752751589257275	-0.0957379944800598	-0.0870746020262218	-0.023105328303562	-0.0933008150208958	0.0213036970148101	-0.089189061552321	-0.033385918814685	0.0754725202339235	-0.0491373522106579	-0.019876329687042	-0.102525943648756	-0.00880332566113656	-0.00457561442458468
[truncated: 411 more columns]
